# Supplementary material for: Descriptive analysis of Thoroughbred horses born in Victoria, Australia, in 2010; barriers to entering training and outcomes on exiting training and racing
Source: PLoS One. 2020 Oct 28;15(10):e0241273. doi: 10.1371/journal.pone.0241273 (PMC7592779; doi:10.1371/journal.pone.0241273)
Supplement: S3 File — (CSV) [file pone.0241273.s003.csv]

Horse_id	Response_id	Sex	Weanling_sale_attend	Yearling_sale_attend	Age_of_first_race_start	Highest_training_level	Potentially_exiting	Responded	Non_response_reason	Survey_completed_industry_records	Final_outcome	Final_outcome_detail	Outcome_age	Reason_1	Reason_2	Equestrian_outcome_1	Equestrian_outcome_2	Equestrian_outcome_3	Equestrian_outcome_4	Equestrian_outcome_5	Equestrian_outcome_6	Spell_start_mth_yr	Spell_end_mth_yr	Illness_injury_1	Illness_injury_2	Illness_injury_3	Illness_injury_detail_2	Deceased_circumstance	Export_country
2009	97	NM	0	0	3yo	Race	Y	Y	Done	N	Retired	Retired	7	Illness/Injury		Pleasure/Hack								Other
1887	810	F	0	0	5+yo	Race	N	Y	Done	N	Retired	Retired	6	Illness/Injury		Show horse								Musculoskeletal- other
1069	146	NM	0	1	2yo	Race	N	Y	Done	N	Retired	Retired	4	Illness/Injury		Pleasure/Hack								LRT
523	683	F	0	0	4yo	Train	N	Y	Done	Y	Deceased	Deceased	5	Illness/Injury										Fracture				Race
1299	681	F	0	1	UR	Train	N	Y	Done	Y	Deceased	Deceased	5	Illness/Injury										Fracture				Train/pretrain
1697	655	NM	0	0	3yo	Race	N	Y	Done	N	Retired	Retired	6	Illness/Injury										Musculoskeletal- Tendon/lig
1853	94	NM	0	0	UR	Train	N	Y	Done	N	Retired	Retired	5	Illness/Injury										Musculoskeletal- other
684	477	NM	0	1	2yo	Race	N	Y	Done	N	Retired	Retired	6.16666666666667	Illness/Injury		Pony Club								Musculoskeletal- other
616	254	F	1	1	2yo	Race	N	Y	Done	N	Retired	ASB	6	Illness/Injury										Musculoskeletal- other
431	678	NM	0	1	3yo	Train	N	Y	Done	Y	Deceased	Deceased	5	Illness/Injury										Fracture				Train/pretrain
2143	430	NM	0	0	5+yo	Race	N	Y	Done	N	Retired	Retired	5	Illness/Injury		Pony Club								Musculoskeletal- other
557	394	NM	0	1	4yo	Race	N	Y	Done	N	Retired	Retired	7.58333333333333	Illness/Injury		Unknown								Musculoskeletal- other
517	684	NM	0	0	3yo	Race	N	Y	Done	N	Retired	Retired	6.58333333333333	Illness/Injury										Musculoskeletal- other
861	407	NM	0	1	3yo	Train	N	Y	Done	N	Deceased	Deceased	5	Illness/Injury										Musculoskeletal -other				Unknown
2198	802	F	0	0	3yo	Race	N	Y	Done	N	Retired	Retired	3	Illness/Injury		Show horse								Musculoskeletal- other
1276	575	F	0	0	UR	UT	N	Y	Done	N	Retired	ASB	3	Illness/Injury										Immune
2338	891	F	0	0	UR	UT	N	Y	Done	N	Deceased	Deceased	2	Illness/Injury										Digestive				Train/pretrain
1754	541	F	0	0	UR	UT	N	Y	Done	N	Deceased	Deceased		Illness/Injury										Sudden death				Non-exercising/after retirement
419	782	NM	0	1	3yo	Race	N	Y	Done	N	Retired	Retired	5	Illness/Injury		Show horse								LRT
2287	279	F	0	0	4yo	Race	N	Y	Done	N	Retired	ASB	5.5	Illness/Injury										LRT
1241	767	NM	0	0	3yo	Race	N	Y	Done	N	Retired	Retired	6	Illness/Injury										LRT
1497	777	F	0	0	4yo	Train	N	Y	Done	N	Sale/Export	Sale	5	Illness/Injury										LRT
660	44	NM	0	0	3yo	Race	N	Y	Done	N	Retired	Retired	7	Illness/Injury		Show horse								LRT
2390	417	F	0	0	4yo	Race	N	Y	Done	N	Retired	Retired	6	Illness/Injury		Pleasure/Hack								LRT
2051	532	NM	1	0	4yo	Race	N	Y	Done	N	Retired	Retired	6.5	Illness/Injury		Pleasure/Hack								LRT
973	486	NM	0	1	2yo	Race	N	Y	Done	N	Retired	Retired	4.25	Illness/Injury										LRT
2070	36	NM	0	0	2yo	Race	Y	Y	Done	N	Retired	Retired	7	Illness/Injury		Pleasure/Hack								LRT
1522	390	NM	1	0	2yo	Race	N	Y	Done	N	Retired	Retired	6.5	Illness/Injury		Showjumping								Musculoskeletal- other
614	851	NM	0	1	3yo	Race	N	Y	Done	N	Retired	Retired	4	Illness/Injury										Fracture
1140	130	F	0	0	3yo	Race	N	Y	Done	N	Retired	ASB	7	Illness/Injury										Fracture
2223	471	NM	0	1	3yo	Race	N	Y	Done	N	Retired	Retired	6	Illness/Injury		Dressage	Pleasure/Hack	Adult riding						Fracture
1533	764	F	0	0	2yo	Race	N	Y	Done	N	Retired	ASB	6	Illness/Injury										Fracture
1071	797	F	0	0	UR	Train	N	Y	Done	N	Retired	ASB	3	Illness/Injury										Musculoskeletal- other
2351	779	F	0	0	3yo	Race	N	Y	Done	N	Retired	Retired	4	Illness/Injury		Unknown								Congenital
1655	157	F	0	0	4yo	Race	N	Y	Done	N	Retired	ASB	4	Illness/Injury										Fracture
1330	836	NM	0	1	2yo	Race	N	Y	Done	N	Retired	Retired	7	Illness/Injury										URT	Musculoskeletal- other		Joint- unspecified
2114	99	NM	0	0	4yo	Race	N	Y	Done	N	Retired	Retired	7	Illness/Injury		Showjumping	Pony Club	Eventing						Musculoskeletal- Tendon/lig
1008	652	NM	0	1	4yo	Race	N	Y	Done	N	Retired	Retired	5	Illness/Injury		Pleasure/Hack								Musculoskeletal- Tendon/lig
905	746	NM	0	0	4yo	Race	N	Y	Done	N	Retired	Retired	8.08333333333333	Illness/Injury										Musculoskeletal- Tendon/lig
1958	196	NM	0	0	3yo	Race	N	Y	Done	N	Retired	Retired	5	Illness/Injury		Pleasure/Hack								Musculoskeletal- Tendon/lig
1699	98	F	0	1	4yo	Race	N	Y	Done	N	Retired	Retired	5	Illness/Injury										Musculoskeletal- Tendon/lig
1277	517	NM	0	0	3yo	Race	N	Y	Done	N	Retired	Retired	6.16666666666667	Illness/Injury		Pleasure/Hack								Musculoskeletal- Tendon/lig
786	765	F	0	0	4yo	Race	N	Y	Done	N	Retired	Retired	7	Illness/Injury		Stock horse								URT
857	432	NM	0	0	3yo	Race	N	Y	Done	N	Retired	Retired	7.66666666666667	Illness/Injury										Musculoskeletal- other
707	647	NM	0	0	4yo	Train	N	Y	Done	N	Deceased	Deceased	5.75	Illness/Injury										Fracture				Train/pretrain
2201	813	F	0	1	UR	UT	N	Y	Done	N	Deceased	Deceased		Illness/Injury										Unspecified				Unspecified
457	655	NM	0	1	3yo	Train	N	Y	Done	N	Deceased	Deceased	4	Illness/Injury										Fracture				Train/pretrain
1171	85	NM	0	0	3yo	Train	N	Y	Done	N	Deceased	Deceased	6	Illness/Injury										Fracture				Race
2221	403	NM	0	0	UR	Train	N	Y	Done	N	Deceased	Deceased	3	Illness/Injury										Fracture				Trial/jumpout
1688	23	F	0	0	UR	Train	N	Y	Done	N	Retired	Retired		Illness/Injury										Fracture
1278	637	NM	0	0	UR	UT	N	Y	Done	N	Deceased	Deceased	2	Illness/Injury										Fracture				Train/pretrain
713	22	F	0	0	UR	UT	N	Y	Done	N	Deceased	Deceased	2	Illness/Injury										Fracture				Non-exercising/after retirement
1659	72	M	0	0	UR	UT	N	Y	Done	N	Deceased	Deceased	3	Illness/Injury										Musculoskeletal- Tendon/lig				Non-exercising/after retirement
409	2	F	0	0	UR	UT	N	Y	Done	N	Deceased	Deceased	0.833333333333333	Illness/Injury										Fracture				Non-exercising/after retirement
1877	385	F	0	0	4yo	Race	N	Y	Done	N	Retired	Retired	5.5	Illness/Injury		Adult riding								Fracture
1740	446	NM	0	0	2yo	Train	N	Y	Done	Y	Deceased	Deceased	3	Illness/Injury										Fracture				Race
1106	74	F	0	0	2yo	Race	N	Y	Done	N	Retired	ASB	4	Illness/Injury										Musculoskeletal- other
1050	764	NM	0	1	3yo	Race	N	Y	Done	N	Retired	Retired	5	Illness/Injury										Musculoskeletal- other
1931	890	F	0	0	3yo	Train	N	Y	Done	Y	Deceased	Deceased	6	Illness/Injury										Fracture				Race
1406	140	M	0	0	UR	UT	N	Y	Done	N	Deceased	Deceased	1.66666666666667	Illness/Injury										Musculoskeletal- Tendon/lig	Wound/trauma			Non-exercising/after retirement
410	718	M	0	0	UR	UT	N	Y	Done	N	Deceased	Deceased	0.833333333333333	Illness/Injury										Wounds/trauma				Non-exercising/after retirement
1690	692	M	0	0	UR	UT	N	Y	Done	N	Deceased	Deceased	1	Illness/Injury										Wounds/trauma				Non-exercising/after retirement
554	487	NM	0	1	3yo	Train	N	Y	Done	N	Deceased	Deceased	6.5	Illness/Injury										Sudden death				Non-exercising/after retirement
2284	841	F	0	0	4yo	Race	N	Y	Done	N	Retired	ASB	6.08333333333333	Illness/Injury										Fracture
2129	767	F	0	0	3yo	Race	N	Y	Done	N	Retired	Retired	6	Illness/Injury										Fracture
1718	702	F	0	1	3yo	Race	N	Y	Done	N	Retired	ASB	4	Illness/Injury										Fracture
2061	797	NM	0	0	4yo	Train	N	Y	Done	N	Deceased	Deceased	7	Illness/Injury										Musculoskeletal -other				Non-exercising/after retirement
1708	87	NM	0	0	3yo	Race	N	Y	Done	N	Retired	Retired	3	Illness/Injury		Pleasure/Hack								URT
1463	825	NM	0	0	4yo	Race	N	Y	Done	N	Retired	Retired		Illness/Injury										Musculoskeletal- other
728	825	NM	0	0	3yo	Race	N	Y	Done	N	Retired	Retired	7	Illness/Injury		Pleasure/Hack								Musculoskeletal- other
985	615	F	0	1	2yo	Race	N	Y	Done	N	Retired	ASB	4.5	Illness/Injury										Musculoskeletal- other
599	592	F	0	1	3yo	Train	N	Y	Done	N	Deceased	Deceased	3.66666666666667	Illness/Injury										Digestive				Non-exercising/after retirement
2109	373	NM	0	0	3yo	Train	N	Y	Done	N	Deceased	Deceased	5	Illness/Injury										Cardiac/metabolic				Race
1380	372	NM	0	1	UR	Train	N	Y	Done	Y	Deceased	Deceased	3	Illness/Injury										Cardiac/metabolic				Trial/jumpout
460	448	F	0	0	3yo	Train	N	Y	Done	Y	Deceased	Deceased	3	Illness/Injury										LRT				Trial/jumpout
1352	136	F	0	1	2yo	Train	N	Y	Done	Y	Deceased	Deceased	3	Illness/Injury										LRT				Race
1815	31	NM	0	0	3yo	Race	N	Y	Done	N	Retired	Retired	5	Illness/Injury										Musculoskeletal- Tendon/lig
991	727	F	0	0	UR	UT	N	Y	Done	N	Deceased	Deceased		Illness/Injury										Fracture				Unspecified
886	682	F	0	0	4yo	Train	N	Y	Done	Y	Deceased	Deceased	4	Illness/Injury										Fracture				Race
950	74	F	0	0	2yo	Race	N	Y	Done	N	Retired	ASB	4.25	Illness/Injury										Musculoskeletal- other
2275	799	F	0	0	3yo	Race	N	Y	Done	N	Retired	Retired	4	Illness/Injury		Polo								Fracture
2276	31	F	0	0	2yo	Race	N	Y	Done	N	Retired	ASB	4	Illness/Injury										Fracture
1488	763	NM	0	1	UR	UT	N	Y	Done	N	Retired	Retired		Illness/Injury		Pleasure/Hack								Poor conformation
1435	162	F	0	0	UR	UT	N	Y	Done	N	Retired	ASB		Illness/Injury										Wounds/trauma
1243	844	F	0	0	UR	UT	N	Y	Done	N	Sale/Export	Sale		Illness/Injury										Wounds/trauma
474	626	NM	0	1	2yo	Race	N	Y	Done	N	Retired	Retired	3	Illness/Injury		Pleasure/Hack								Musculoskeletal- Tendon/lig
782	74	F	0	1	3yo	Race	N	Y	Done	N	Retired	ASB	4	Illness/Injury										Musculoskeletal- other
676	44	NM	0	0	4yo	Train	N	Y	Done	N	Deceased	Deceased	5	Illness/Injury										Digestive				Train/pretrain
1471	609	M	0	1	UR	Train	N	Y	Done	N	Deceased	Deceased	2	Illness/Injury										LRT				Train/pretrain
1147	240	NM	0	0	3yo	Race	N	Y	Done	N	Retired	Industry	5	Illness/Injury								Sep-16		Musculoskeletal- Tendon/lig
435	723	NM	0	0	3yo	Race	N	Y	Done	N	Retired	Retired	7	Illness/Injury		Showjumping	Pleasure/Hack	Adult riding	Eventing	Pony Club				Musculoskeletal- Tendon/lig
2121	16	F	0	0	UR	UT	N	Y	Done	N	Deceased	Deceased	2	Illness/Injury										Cardiac/metabolic				Non-exercising/after retirement
1073	484	NM	0	1	3yo	Race	N	Y	Done	N	Retired	Retired	4.83333333333333	Illness/Injury		Eventing								Musculoskeletal- Tendon/lig
393	552	M	0	0	UR	UT	N	Y	Done	N	Deceased	Deceased	0.25	Illness/Injury										Sudden death				Non-exercising/after retirement
381	545	M	0	0	UR	UT	N	Y	Done	N	Deceased	Deceased	3	Illness/Injury										Other				Non-exercising/after retirement
1491	128	F	0	0	3yo	Train	N	Y	Done	N	Deceased	Deceased	4	Illness/Injury										Sudden death				Non-exercising/after retirement
1772	526	F	0	0	3yo	Train	N	Y	Done	N	Deceased	Deceased	5	Illness/Injury										Cardiac/metabolic				Train/pretrain
2160	709	NM	0	0	5+yo	Race	N	Y	Done	N	Retired	Retired	5.83333333333333	Illness/Injury										Musculoskeletal- Tendon/lig
791	671	F	0	0	UR	UT	N	Y	Done	N	Deceased	Deceased		Illness/Injury										Unknown				Non-exercising/after retirement
755	401	NM	0	1	3yo	Race	N	Y	Done	N	Retired	Retired	4	Illness/Injury		Pleasure/Hack								URT
1817	482	NM	0	0	3yo	Race	N	Y	Done	N	Retired	Retired	4	Illness/Injury										Musculoskeletal- other
2084	796	NM	1	1	3yo	Race	N	Y	Done	N	Retired	Retired	7	Illness/Injury										Musculoskeletal- other
1656	143	F	0	1	3yo	Race	N	Y	Done	N	Retired	Retired	3	Illness/Injury		Dressage								Musculoskeletal- other
1862	723	NM	0	0	3yo	Race	N	Y	Done	N	Retired	Retired	5.5	Illness/Injury		Eventing	Pleasure/Hack	Pony Club	Adult riding					Musculoskeletal- other
1211	266	F	0	1	2yo	Train	N	Y	Done	Y	Deceased	Deceased	2	Illness/Injury										Cardiac/metabolic				Race
1056	681	F	0	0	UR	UT	N	Y	Done	N	Deceased	Deceased	2.34155251141553	Illness/Injury										Unspecified				Non-exercising/after retirement
2046	96	NM	0	0	4yo	Train	N	Y	Done	N	Deceased	Deceased	6.41666666666667	Illness/Injury										Musculoskeletal- Tendon/lig				Race
1950	392	NM	0	1	2yo	Race	N	Y	Done	N	Retired	Retired	7.30479452054795	Illness/Injury										Musculoskeletal- other
609	848	NM	0	0	3yo	Race	N	Y	Done	N	Retired	Retired	7.16666666666667	Illness/Injury		Pleasure/Hack								Musculoskeletal- Tendon/lig
432	217	F	0	0	3yo	Train	N	Y	Done	N	Deceased	Deceased	4	Illness/Injury										Fracture				Non-exercising/after retirement
2106	138	F	0	0	4yo	Train	N	Y	Done	Y	Deceased	Deceased	4	Illness/Injury										Fracture				Race
603	505	NM	0	1	3yo	Train	N	Y	Done	Y	Deceased	Deceased	5	Illness/Injury										Fracture				Race
896	138	NM	0	1	3yo	Train	N	Y	Done	Y	Deceased	Deceased	5	Illness/Injury										Fracture				Race
1826	532	NM	0	1	3yo	Train	N	Y	Done	Y	Deceased	Deceased	7	Illness/Injury										Fracture				Race
1556	699	F	0	0	UR	UT	N	Y	Done	N	Deceased	Deceased	3	Illness/Injury										Fracture				Train/pretrain
1563	101	F	0	0	2yo	Train	N	Y	Done	N	Deceased	Deceased	3	Illness/Injury										Fracture				Race
2384	676	NM	0	0	3yo	Race	N	Y	Done	N	Retired	Retired	6.66666666666667	Illness/Injury		Pleasure/Hack								Fracture
864	257	M	0	0	2yo	Train	N	Y	Done	N	Deceased	Deceased	5	Illness/Injury										Fracture				Non-exercising/after retirement
1764	101	F	0	0	4yo	Race	N	Y	Done	N	Retired	Retired	5	Illness/Injury		Pleasure/Hack								Fracture
1692	802	F	0	1	3yo	Race	N	Y	Done	N	Retired	ASB	5	Illness/Injury										Fracture
2029	87	F	0	0	3yo	Train	N	Y	Done	N	Deceased	Deceased	4	Illness/Injury										Fracture				Race
1260	478	F	0	0	UR	Train	N	Y	Done	Y	Deceased	Deceased	3	Illness/Injury										Fracture				Train/pretrain
1806	266	NM	0	1	2yo	Train	N	Y	Done	Y	Deceased	Deceased	4	Illness/Injury										Fracture				Race
1326	294	NM	0	1	2yo	Train	N	Y	Done	Y	Deceased	Deceased	3	Illness/Injury										Fracture				Race
1304	288	F	0	0	2yo	Race	N	Y	Done	N	Retired	ASB	4	Illness/Injury										Fracture
565	371	F	0	1	4yo	Race	N	Y	Done	N	Retired	ASB	6.83333333333333	Illness/Injury										Musculoskeletal- Tendon/lig
1187	200	F	0	0	3yo	Race	N	Y	Done	N	Retired	ASB	6	Illness/Injury										Musculoskeletal- Tendon/lig
454	310	NM	0	0	4yo	Train	N	Y	Done	Y	Deceased	Deceased	5	Illness/Injury										Fracture				Train/pretrain
1094	808	M	0	0	UR	UT	N	Y	Done	N	Deceased	Deceased	4	Illness/Injury										Infection				Unspecified
959	734	F	0	0	3yo	Race	N	Y	Done	N	Retired	ASB	5.08333333333333	Illness/Injury										URT
967	262	NM	0	1	3yo	Train	N	Y	Done	N	Deceased	Deceased	4	Illness/Injury										Infection				Non-exercising/after retirement
826	607	F	0	1	3yo	Train	N	Y	Done	N	Deceased	Deceased	3	Illness/Injury										LRT				Race
2206	521	F	0	0	3yo	Train	N	Y	Done	Y	Deceased	Deceased	3	Illness/Injury										Fracture				Train/pretrain
1534	696	F	0	1	UR	Train	N	Y	Done	N	Retired	Retired	4	Illness/Injury		Pleasure/Hack								Digestive
1205	731	NM	0	0	3yo	Race	N	Y	Done	N	Retired	Retired	4.41666666666667	Illness/Injury										URT
2318	132	NM	0	1	UR	Train	N	Y	Done	N	Retired	Retired	3	Illness/Injury		Unknown								Musculoskeletal- other
582	816	NM	0	1	2yo	Race	N	Y	Done	N	Retired	Retired	7	Illness/Injury										Fracture
1955	128	NM	1	0	3yo	Race	N	Y	Done	N	Retired	Retired	5	Illness/Injury		Show horse								Fracture
428	680	NM	0	0	2yo	Race	N	Y	Done	N	Retired	Retired	6.25	Illness/Injury		Pony Club								Musculoskeletal- other
2123	206	NM	0	1	2yo	Race	N	Y	Done	N	Retired	Retired	4	Illness/Injury		Pleasure/Hack								Musculoskeletal- other
1913	616	NM	0	0	3yo	Race	N	Y	Done	N	Retired	Retired	6.5	Illness/Injury		Showjumping								Musculoskeletal- other
1269	204	F	0	0	2yo	Race	N	Y	Done	N	Retired	Retired	4	Illness/Injury		Pleasure/Hack								URT
987	798	F	0	0	2yo	Race	N	Y	Done	N	Retired	ASB	3.91666666666667	Illness/Injury										Musculoskeletal- other
2256	798	F	0	0	3yo	Race	N	Y	Done	N	Retired	ASB	6.08333333333333	Illness/Injury										Musculoskeletal- other
1423	680	F	0	0	UR	UT	N	Y	Done	N	Deceased	Deceased	1	Illness/Injury										Digestive				Non-exercising/after retirement
1351	675	F	0	0	UR	UT	N	Y	Done	N	Retired	Retired	3	Illness/Injury										Congenital
402	672	F	0	0	UR	UT	N	Y	Done	N	Deceased	Deceased	0.416666666666667	Illness/Injury										LRT				Non-exercising/after retirement
673	746	NM	0	1	4yo	Race	N	Y	Done	N	Retired	Retired	6	Illness/Injury		Unknown								URT
611	324	NM	0	0	3yo	Race	N	Y	Done	N	Deceased	Sent to abbatoir	5.58333333333333	Illness/Injury										Musculoskeletal -other				Non-exercising/after retirement
1570	488	F	1	1	2yo	Race	N	Y	Done	N	Retired	Retired	3.66666666666667	Illness/Injury		Show horse								Musculoskeletal- Tendon/lig
2164	119	NM	0	0	3yo	Race	N	Y	Done	N	Retired	Retired	4	Illness/Injury		Eventing	RDA							URT
1138	128	F	0	0	UR	Train	N	Y	Done	N	Retired	ASB	3	Illness/Injury										Fracture	URT		Wind issue
2253	806	F	0	1	3yo	Race	Y	Y	Done	N	Retired	Retired	3.58333333333333	Illness/Injury		Unknown								URT
591	284	NM	0	1	3yo	Race	N	Y	Done	N	Retired	Retired	7	Illness/Injury										Musculoskeletal- other
757	178	NM	0	0	UR	Train	N	Y	Done	N	Deceased	Deceased	5	Illness/Injury										Fracture				Unspecified
745	640	NM	1	0	3yo	Train	N	Y	Done	N	Deceased	Deceased	3.09429223744292	Illness/Injury										Cardiac/metabolic				Race
748	603	NM	0	0	4yo	Race	N	Y	Done	N	Retired	Retired	5	Illness/Injury		Pleasure/Hack								Musculoskeletal- other
1100	826	F	0	1	UR	UT	N	Y	Done	N	Deceased	Deceased	2	Illness/Injury										Musculoskeletal -other				Non-exercising/after retirement
483	64	F	0	0	4yo	Race	N	Y	Done	N	Retired	Retired	4	Illness/Injury										Musculoskeletal- other
963	160	NM	0	1	3yo	Train	N	Y	Done	Y	Deceased	Deceased	3	Illness/Injury										Fracture				Race
635	574	M	1	1	UR	UT	N	Y	Done	N	Deceased	Deceased	2.5	Illness/Injury										Fracture				Train/pretrain
1025	815	F	1	0	UR	UT	N	Y	Done	N	Deceased	Deceased	0.75	Illness/Injury										Wounds/trauma				Non-exercising/after retirement
2214	292	NM	0	0	3yo	Train	N	Y	Done	N	Sale/Export	Sale	4.16666666666667	Illness/Injury										Other	NA	NA
1424	599	NM	0	1	3yo	Train	N	Y	Done	N	Deceased	Deceased	6	Illness/Injury										Wounds/trauma				Non-exercising/after retirement
1116	126	F	1	0	3yo	Race	N	Y	Done	N	Retired	ASB	5.16666666666667	Illness/Injury										Musculoskeletal- other
399	673	M	0	0	UR	UT	N	Y	Done	N	Deceased	Deceased	0.166666666666667	Illness/Injury										Digestive				Non-exercising/after retirement
878	87	F	0	1	2yo	Race	N	Y	Done	N	Retired	ASB	6	Illness/Injury										Musculoskeletal- Tendon/lig
679	83	F	0	0	3yo	Race	N	Y	Done	N	Retired	Retired	6	Illness/Injury		Dressage	Adult riding	Showjumping						Musculoskeletal- Tendon/lig
1433	645	NM	0	1	3yo	Train	Y	Y	Done	N	Deceased	Deceased	5.91666666666667	Illness/Injury										Musculoskeletal- other				Race
2086	247	NM	0	0	UR	Train	N	Y	Done	N	Deceased	Deceased	6	Illness/Injury										Fracture	Wound/trauma			Non-exercising/after retirement
2188	222	NM	0	0	3yo	Race	N	Y	Done	N	Retired	Retired	4	Illness/Injury		Pleasure/Hack								Wounds/trauma
2357	542	F	0	0	UR	UT	N	Y	Done	N	Retired	Retired	2	Illness/Injury										Musculoskeletal- other
756	774	NM	1	0	4yo	Race	N	Y	Done	N	Retired	Retired	7	Illness/Injury										Musculoskeletal- Tendon/lig
955	316	NM	0	0	4yo	Race	N	Y	Done	N	Retired	Retired	5.33333333333333	Illness/Injury		Pleasure/Hack								Musculoskeletal- Tendon/lig
1777	802	NM	1	0	UR	Train	N	Y	Done	N	Retired	Retired	4	Illness/Injury										Musculoskeletal- Tendon/lig
1254	544	F	0	1	UR	UT	N	Y	Done	N	Deceased	Deceased	3	Illness/Injury										Fracture				Unspecified
2194	776	NM	1	1	3yo	Train	N	Y	Done	N	Deceased	Deceased	3	Illness/Injury										Cardiac/metabolic				Non-exercising/after retirement
389	20	M	0	0	UR	UT	N	Y	Done	N	Deceased	Deceased	0.25	Illness/Injury										Infection				Non-exercising/after retirement
1893	518	F	0	1	3yo	Race	N	Y	Done	N	Retired	Retired	3.16666666666667	Illness/Injury										Musculoskeletal- other
1541	605	F	0	0	3yo	Race	N	Y	Done	N	Retired	Retired	5.33333333333333	Illness/Injury										Musculoskeletal- other
1460	682	NM	1	1	3yo	Race	N	Y	Done	N	Retired	Retired	4.5	Illness/Injury										Fracture	URT		Roarer
938	620	NM	0	1	2yo	Race	N	Y	Done	N	Retired	Retired	5.25	Illness/Injury		Pleasure/Hack								Musculoskeletal- other
1789	535	NM	0	1	4yo	Race	N	Y	Done	N	Retired	Retired	5.25	Illness/Injury										Musculoskeletal- other
1569	867	NM	0	0	3yo	Race	N	Y	Done	N	Retired	Retired	6	Illness/Injury		Unknown								Musculoskeletal- other
401	133	F	0	0	UR	UT	N	Y	Done	N	Deceased	Deceased	0.5	Illness/Injury										Fracture				Non-exercising/after retirement
2103	179	NM	0	0	4yo	Train	N	Y	Done	N	Deceased	Deceased	4	Illness/Injury										Wounds/trauma				Non-exercising/after retirement
1089	803	NM	1	1	UR	Train	N	Y	Done	N	Deceased	Deceased	3	Illness/Injury										Fracture				Train/pretrain
2268	762	NM	0	1	3yo	Race	N	Y	Done	N	Retired	Retired	6	Illness/Injury		Pleasure/Hack								Fracture
1445	694	F	0	0	3yo	Race	N	Y	Done	N	Retired	ASB	4	Illness/Injury										Fracture
1805	128	F	0	1	3yo	Race	N	Y	Done	N	Retired	ASB	5	Illness/Injury										Fracture
1305	657	NM	0	1	3yo	Race	N	Y	Done	N	Retired	Retired	5	Illness/Injury		Dressage								Fracture
823	101	F	0	1	3yo	Race	N	Y	Done	N	Retired	ASB	6	Illness/Injury										Fracture
1438	532	NM	0	0	3yo	Race	N	Y	Done	N	Retired	Retired	7	Illness/Injury		Showjumping	Pleasure/Hack							Fracture
1461	532	NM	0	1	3yo	Race	N	Y	Done	N	Retired	Retired	5.58333333333333	Illness/Injury										Fracture
2045	760	M	0	0	UR	UT	N	Y	Done	N	Retired	Retired	4	Illness/Injury										Wounds/trauma
2148	460	NM	0	1	3yo	Race	N	Y	Done	N	Retired	Retired	6	Illness/Injury		Pleasure/Hack								Musculoskeletal- other
1970	644	F	1	0	3yo	Race	N	Y	Done	N	Retired	Retired	4.58333333333333	Illness/Injury		Pleasure/Hack								Musculoskeletal- other
866	193	F	0	0	UR	Train	N	Y	Done	N	Retired	Retired	3	Illness/Injury										Musculoskeletal- other
592	710	M	0	0	UR	UT	N	Y	Done	N	Deceased	Deceased	3.5	Illness/Injury										Musculoskeletal- other				Unspecified
1586	462	NM	0	1	4yo	Race	N	Y	Done	N	Retired	Retired	4.66666666666667	Illness/Injury		Showjumping								Musculoskeletal- other
1720	332	NM	0	1	2yo	Race	N	Y	Done	N	Retired	Retired	4.58333333333333	Illness/Injury										Musculoskeletal- other
536	749	F	0	1	UR	Train	N	Y	Done	N	Retired	ASB	2	Illness/Injury										Musculoskeletal- other
2145	152	NM	0	1	UR	Train	N	Y	Done	N	Retired	Retired	4	Illness/Injury		Pleasure/Hack								Musculoskeletal- other
1446	90	F	0	1	3yo	Race	N	Y	Done	N	Retired	ASB	5	Illness/Injury										Musculoskeletal- other
852	281	F	0	1	3yo	Race	N	Y	Done	N	Retired	ASB	5	Illness/Injury										Musculoskeletal- other
570	157	F	1	0	3yo	Race	N	Y	Done	N	Retired	ASB	4	Illness/Injury										Fracture
1399	169	NM	0	0	4yo	Race	N	Y	Done	N	Retired	Retired	5.58333333333333	Illness/Injury										Musculoskeletal- other
1486	128	F	0	0	3yo	Race	N	Y	Done	N	Retired	ASB	4	Illness/Injury										Fracture
2293	10	NM	0	0	UR	UT	N	Y	Done	N	Deceased	Deceased	4	Illness/Injury										Fracture	Tendon/lig			Non-exercising/after retirement
577	330	NM	0	0	4yo	Train	N	Y	Done	N	Deceased	Deceased	8	Illness/Injury										Musculoskeletal- Tendon/lig				Non-exercising/after retirement
1082	662	F	1	0	UR	Train	N	Y	Done	N	Deceased	Deceased	3	Illness/Injury										Fracture	Tendon/lig	Wound/trauma		Non-exercising/after retirement
2075	783	F	0	0	UR	Train	N	Y	Done	Y	Deceased	Deceased	3	Illness/Injury										Fracture				Trial/jumpout
1672	289	F	0	0	2yo	Train	N	Y	Done	Y	Deceased	Deceased	4	Illness/Injury										Fracture				Race
575	830	F	0	0	3yo	Race	N	Y	Done	N	Retired	Retired	5.91666666666667	Illness/Injury										Musculoskeletal- other
824	668	NM	0	1	2yo	Race	N	Y	Done	N	Retired	Retired	5.91666666666667	Illness/Injury		Pleasure/Hack								Fracture
1681	3	M	0	0	UR	UT	N	Y	Done	N	Deceased	Deceased	1	Illness/Injury										Cardiac/metabolic				Non-exercising/after retirement
1317	720	M	0	1	UR	UT	N	Y	Done	N	Deceased	Deceased	1.08333333333333	Illness/Injury										Wounds/trauma				Non-exercising/after retirement
615	698	NM	0	1	3yo	Train	N	Y	Done	N	Deceased	Deceased	5.25	Illness/Injury										Infection				Train/pretrain
416	668	F	0	1	3yo	Train	N	Y	Done	N	Deceased	Deceased	5.16666666666667	Illness/Injury										Sudden death				Non-exercising/after retirement
664	4	F	0	0	UR	UT	N	Y	Done	N	Retired	Retired	0.75	Illness/Injury										Other
413	166	M	0	0	UR	UT	N	Y	Done	N	Deceased	Deceased	0.416666666666667	Maternal issues														Non-exercising/after retirement
1885	895	F	0	0	4yo	Race	N	Y	Done	N	Retired	ASB	6	Illness/Injury										Musculoskeletal- Tendon/lig
2296	682	NM	0	1	2yo	Race	N	Y	Done	N	Retired	Retired	7	Illness/Injury										Musculoskeletal- Tendon/lig
2040	884	F	0	0	UR	UT	N	Y	Done	N	Deceased	Deceased	1	Illness/Injury										Digestive				Non-exercising/after retirement
1693	74	F	0	0	UR	Train	N	Y	Done	Y	Deceased	Deceased	2	Illness/Injury										Fracture				Train/pretrain
1496	663	F	0	0	4yo	Race	Y	Y	Done	N	Retired	Retired	8.17214611872146	Illness/Injury		Pony Club								Musculoskeletal- other
1679	799	NM	0	0	UR	Train	N	Y	Done	N	Deceased	Deceased	4	Illness/Injury										Cardiac/metabolic				Train/pretrain
2247	816	F	0	1	2yo	Race	N	Y	Done	N	Retired	ASB	4.17214611872146	Illness/Injury										Musculoskeletal- other
2134	773	F	0	1	3yo	Train	N	Y	Done	N	Deceased	Deceased	6.83333333333333	Illness/Injury										Fracture				Non-exercising/after retirement
464	709	NM	0	1	2yo	Race	N	Y	Done	N	Retired	Retired	4	Illness/Injury										Musculoskeletal- Tendon/lig
1873	170	NM	0	0	3yo	Train	N	Y	Done	N	Deceased	Deceased	6	Illness/Injury										Fracture				Train/pretrain
486	109	F	0	1	3yo	Train	N	Y	Done	N	Deceased	Deceased	5	Illness/Injury										Musculoskeletal- Tendon/lig				Non-exercising/after retirement
1637	828	NM	0	0	3yo	Race	N	Y	Done	N	Retired	Retired	6	Illness/Injury		Pleasure/Hack								Musculoskeletal- other
1606	874	NM	0	1	2yo	Train	N	Y	Done	Y	Deceased	Deceased	6	Illness/Injury										Fracture				Race
1293	534	F	0	0	UR	Train	N	Y	Done	N	Retired	ASB	2.5	Illness/Injury										Musculoskeletal- other
1973	182	NM	0	0	2yo	Race	N	Y	Done	N	Retired	Retired		Unspecified
2306	13	F	0	1	UR	UT	N	Y	Done	N	Deceased	Deceased	3	Illness/Injury										Sudden death				Train/pretrain
525	101	F	0	1	3yo	Race	N	Y	Done	N	Retired	ASB	7	Illness/Injury										Musculoskeletal- Tendon/lig
749	642	F	0	0	UR	UT	N	Y	Done	N	Deceased	Deceased	1	Illness/Injury										Fracture				Non-exercising/after retirement
395	721	M	0	0	UR	UT	N	Y	Done	N	Deceased	Deceased	0.666666666666667	Illness/Injury										Wounds/trauma				Non-exercising/after retirement
798	553	M	0	0	UR	UT	N	Y	Done	N	Deceased	Deceased	1	Illness/Injury										Wounds/trauma				Non-exercising/after retirement
2074	606	F	0	0	3yo	Train	N	Y	Done	N	Deceased	Deceased	5.33333333333333	Illness/Injury										Wounds/trauma				Non-exercising/after retirement
1382	169	NM	0	0	4yo	Train	N	Y	Done	N	Deceased	Deceased	8.5	Illness/Injury										Wounds/trauma				Non-exercising/after retirement
1349	786	M	0	0	UR	UT	N	Y	Done	N	Deceased	Deceased		Illness/Injury										Wounds/trauma				Non-exercising/after retirement
1325	757	M	0	0	UR	Train	N	Y	Done	N	Deceased	Deceased	3	Illness/Injury										Fracture				Non-exercising/after retirement
1664	87	M	0	0	2yo	Train	N	Y	Done	N	Deceased	Deceased	2	Illness/Injury										Fracture	Wound/trauma			Non-exercising/after retirement
1919	571	M	0	0	UR	UT	N	Y	Done	N	Deceased	Deceased	2	Illness/Injury										Wounds/trauma				Non-exercising/after retirement
1354	651	F	0	1	UR	UT	N	Y	Done	N	Retired	Retired		Illness/Injury										Wounds/trauma
400	833	M	0	0	UR	UT	N	Y	Done	N	Deceased	Deceased	0.166666666666667	Illness/Injury										Congenital				Non-exercising/after retirement
547	711	F	0	0	UR	UT	N	Y	Done	N	Deceased	Deceased	0.5	Illness/Injury										Fracture				Non-exercising/after retirement
1405	636	F	0	0	3yo	Race	N	Y	Done	N	Retired	ASB	5	Illness/Injury										Musculoskeletal- other
2342	794	NM	0	1	2yo	Race	N	Y	Done	N	Retired	Retired	4	Illness/Injury		Pleasure/Hack								Fracture
468	101	F	0	0	3yo	Race	N	Y	Done	N	Retired	ASB	6	Illness/Injury										Musculoskeletal- other
813	208	F	0	0	UR	UT	N	Y	Done	N	Retired	Retired	1	Illness/Injury										Poor conformation
2141	640	NM	0	1	UR	Train	N	Y	Done	N	Retired	Retired	3.25	Illness/Injury										Poor conformation
1022	152	NM	0	0	5+yo	Race	N	Y	Done	N	Retired	Retired	5.5	Illness/Injury		Pleasure/Hack								Poor conformation
2083	659	F	0	0	UR	Train	N	Y	Done	N	Retired	Retired	3.83333333333333	Illness/Injury		Stock horse								Poor conformation
932	516	F	0	0	2yo	Race	N	Y	Done	N	Retired	ASB	4	Illness/Injury										URT
1523	819	F	0	0	4yo	Race	N	Y	Done	N	Retired	ASB	5	Illness/Injury										Musculoskeletal- other
407	95	F	0	0	UR	UT	N	Y	Done	N	Deceased	Deceased	0.5	Illness/Injury										Wounds/trauma				Non-exercising/after retirement
1794	628	NM	0	0	3yo	Train	N	Y	Done	Y	Deceased	Deceased	3	Illness/Injury										Fracture				Race
1396	771	NM	0	1	3yo	Train	Y	Y	Done	N	Deceased	Deceased	5	Illness/Injury										Musculoskeletal- Tendon/lig				Non-exercising/after retirement
2024	175	F	0	0	5+yo	Race	N	Y	Done	N	Retired	Retired	5	Illness/Injury										Musculoskeletal- other
1183	819	F	1	1	4yo	Race	N	Y	Done	N	Retired	ASB	5	Illness/Injury										Musculoskeletal- other
438	586	NM	0	0	UR	Train	N	Y	Done	N	Deceased	Deceased	2.5	Illness/Injury										Fracture				Train/pretrain
491	832	M	0	1	UR	UT	N	Y	Done	N	Deceased	Deceased	1	Illness/Injury										Wounds/trauma				Non-exercising/after retirement
1519	52	NM	1	0	3yo	Train	N	Y	Done	N	Deceased	Deceased	4	Illness/Injury										Fracture				Non-exercising/after retirement
1005	113	F	0	0	3yo	Train	N	Y	Done	N	Deceased	Deceased	4.38812785388128	Illness/Injury										Fracture				Race
2100	241	NM	0	0	4yo	Train	N	Y	Done	N	Deceased	Deceased	4	Illness/Injury										Fracture				Non-exercising/after retirement
2181	8	M	0	0	UR	UT	N	Y	Done	N	Deceased	Deceased	1	Illness/Injury										Wounds/trauma				Non-exercising/after retirement
1185	371	F	0	0	3yo	Race	N	Y	Done	N	Retired	Retired	6.16666666666667	Illness/Injury										Musculoskeletal- Tendon/lig
853	643	F	1	0	3yo	Race	N	Y	Done	N	Retired	Retired	5	Illness/Injury										Musculoskeletal- Tendon/lig
2320	870	NM	0	1	3yo	Race	N	Y	Done	N	Retired	Retired	6	Illness/Injury		Pleasure/Hack								Musculoskeletal- other
1728	225	F	1	0	3yo	Race	N	Y	Done	N	Retired	ASB	7	Illness/Injury										Musculoskeletal- other
1557	589	M	0	1	2yo	Train	N	Y	Done	N	Deceased	Deceased	6	Illness/Injury										Wounds/trauma				Non-exercising/after retirement
1344	43	NM	0	1	3yo	Train	N	Y	Done	N	Deceased	Deceased	7	Illness/Injury										Fracture				Non-exercising/after retirement
2178	100	F	0	0	3yo	Train	N	Y	Done	N	Deceased	Deceased	4	Illness/Injury										Musculoskeletal- Tendon/lig				Non-exercising/after retirement
723	181	F	0	0	2yo	Train	N	Y	Done	N	Deceased	Deceased	8	Illness/Injury										Unknown				Non-exercising/after retirement
1640	108	NM	0	0	UR	Train	N	Y	Done	N	Retired	Retired	5	Illness/Injury		Pleasure/Hack								URT
962	128	F	0	0	3yo	Race	N	Y	Done	N	Retired	ASB	4	Illness/Injury										URT
1245	747	NM	0	0	UR	Train	N	Y	Done	N	Retired	Retired	3.83333333333333	Illness/Injury		Stock horse								URT
1085	768	NM	0	0	3yo	Race	N	Y	Done	N	Retired	Retired	7	Illness/Injury		Eventing								URT
507	517	NM	0	1	UR	Train	N	Y	Done	N	Deceased	Deceased	3	Illness/Injury										Cardiac/metabolic				Trial/jumpout
388	166	F	0	0	UR	UT	N	Y	Done	N	Deceased	Deceased	0.010958904109589	Illness/Injury										LRT				Non-exercising/after retirement
778	800	F	0	0	3yo	Race	N	Y	Done	N	Retired	Retired	3	Illness/Injury		Dressage								Musculoskeletal- other
2071	872	F	0	0	3yo	Race	N	Y	Done	N	Retired	Retired	5.16666666666667	Illness/Injury										Musculoskeletal- other
891	109	F	0	1	2yo	Race	N	Y	Done	N	Retired	ASB	4	Illness/Injury										Musculoskeletal- Tendon/lig
893	634	NM	0	0	3yo	Race	N	Y	Done	N	Retired	Retired	5	Illness/Injury		Pleasure/Hack								Musculoskeletal- other
1810	89	NM	0	0	4yo	Train	N	Y	Done	N	Deceased	Deceased	5	Illness/Injury										Fracture	Tendon/lig			Race
2367	519	F	0	0	3yo	Race	Y	Y	Done	N	Retired	ASB	6.75	Illness/Injury										Fracture
396	701	M	0	0	UR	UT	N	Y	Done	N	Deceased	Deceased	0.0136986301369863	Illness/Injury										Infection				Non-exercising/after retirement
1707	721	F	0	0	3yo	Train	N	Y	Done	N	Deceased	Deceased	6	Illness/Injury										Wounds/trauma				Non-exercising/after retirement
1698	74	F	0	1	UR	Train	N	Y	Done	N	Deceased	Deceased	2	Illness/Injury										Musculoskeletal- Tendon/lig				Train/pretrain
1473	665	F	0	0	3yo	Train	N	Y	Done	N	Deceased	Deceased	5.5	Illness/Injury										Wounds/trauma				Race
2277	729	NM	0	0	4yo	Train	N	Y	Done	N	Deceased	Deceased	7.25	Illness/Injury										Fracture				Non-exercising/after retirement
1062	429	F	0	0	3yo	Race	N	Y	Done	N	Retired	Retired	4	Illness/Injury		Pleasure/Hack	Stock horse							LRT
641	154	F	0	0	2yo	Race	N	Y	Done	N	Retired	Retired	6	Illness/Injury		Showjumping								Musculoskeletal- Tendon/lig
1340	183	F	0	1	3yo	Race	N	Y	Done	N	Retired	Retired	5	Illness/Injury		Pony Club								Poor conformation
567	589	F	0	0	UR	Train	N	Y	Done	N	Retired	Retired	3.58333333333333	Illness/Injury		Pony Club	Pleasure/Hack							Congenital
1020	815	NM	0	1	3yo	Race	N	Y	Done	N	Retired	Retired	7	Illness/Injury										Fracture
827	340	M	0	1	UR	Train	N	Y	Done	N	Retired	Retired	3.25	Illness/Injury		Dressage								Musculoskeletal- other
1528	747	F	0	0	UR	Train	N	Y	Done	N	Deceased	Deceased	3.83333333333333	Illness/Injury										Fracture				Train/pretrain
858	811	F	0	0	2yo	Race	N	Y	Done	N	Retired	ASB	6	Illness/Injury										Fracture
2382	783	F	0	0	3yo	Train	N	Y	Done	N	Deceased	Deceased	4	Illness/Injury										Fracture				Train/pretrain
1075	808	NM	0	0	3yo	Race	N	Y	Done	N	Retired	Retired	6	Illness/Injury		Pleasure/Hack								Musculoskeletal- other
1983	719	F	0	0	UR	UT	N	Y	Done	N	Deceased	Deceased	2	Illness/Injury										Fracture				Non-exercising/after retirement
1571	76	M	0	0	UR	UT	N	Y	Done	N	Deceased	Deceased	3	Illness/Injury										Sudden death				Unspecified
1636	727	F	0	0	UR	UT	N	Y	Done	N	Deceased	Deceased		Illness/Injury										Sudden death				Unspecified
863	351	NM	0	0	3yo	Train	N	Y	Done	N	Deceased	Deceased		Illness/Injury										Sudden death				Unspecified
405	660	M	0	0	UR	UT	N	Y	Done	N	Deceased	Deceased	0.5	Illness/Injury										Sudden death				Non-exercising/after retirement
2363	537	M	0	0	UR	UT	N	Y	Done	N	Deceased	Deceased	3	Illness/Injury										Sudden death				Non-exercising/after retirement
1554	587	NM	0	0	2yo	Train	N	Y	Done	N	Deceased	Deceased	2.5	Illness/Injury										Sudden death				Non-exercising/after retirement
860	309	NM	0	0	UR	Train	N	Y	Done	N	Deceased	Deceased	5.5	Illness/Injury										Sudden death				Non-exercising/after retirement
2273	530	NM	0	0	5+yo	Train	N	Y	Done	N	Deceased	Deceased	6	Illness/Injury										Sudden death				Non-exercising/after retirement
1143	615	NM	0	0	4yo	Train	N	Y	Done	N	Deceased	Deceased	8	Illness/Injury										Sudden death				Non-exercising/after retirement
530	871	NM	0	0	2yo	Train	N	Y	Done	N	Deceased	Deceased	8	Illness/Injury										Sudden death				Non-exercising/after retirement
794	599	NM	0	0	2yo	Race	N	Y	Done	N	Retired	Retired	6	Illness/Injury		Dressage								Musculoskeletal- other
1705	568	F	0	0	UR	UT	N	Y	Done	N	Retired	ASB	3	Illness/Injury										Musculoskeletal- other
1619	53	NM	1	1	3yo	Race	N	Y	Done	N	Retired	Industry	5	Illness/Injury										Musculoskeletal- other
2033	802	F	0	0	3yo	Race	N	Y	Done	N	Retired	Retired	3	Illness/Injury		Polo								Musculoskeletal- other
2204	803	NM	0	1	4yo	Race	N	Y	Done	N	Retired	Retired	5.75	Illness/Injury										Musculoskeletal- other
926	783	NM	0	1	3yo	Race	N	Y	Done	N	Retired	Retired	3	Illness/Injury		Unknown								Musculoskeletal- other
1286	717	F	0	1	UR	Train	N	Y	Done	N	Retired	ASB	2	Illness/Injury										Wounds/trauma
408	724	F	0	0	UR	UT	N	Y	Done	N	Deceased	Deceased	0.666666666666667	Illness/Injury										Fracture				Non-exercising/after retirement
1859	198	NM	0	1	3yo	Race	N	Y	Done	N	Retired	Retired	5	Illness/Injury		Pleasure/Hack								Musculoskeletal- other
1627	602	M	0	0	UR	UT	N	Y	Done	N	Deceased	Deceased	1	Illness/Injury										Musculoskeletal- other				Non-exercising/after retirement
1684	280	F	0	0	3yo	Race	N	Y	Done	N	Retired	ASB	4	Illness/Injury										Musculoskeletal- Tendon/lig
695	790	F	1	1	3yo	Race	N	Y	Done	N	Retired	ASB	4	Illness/Injury										Musculoskeletal- Tendon/lig
1949	880	F	0	0	2yo	Train	N	Y	Done	N	Deceased	Deceased	3	Illness/Injury										Cardiac/metabolic				Non-exercising/after retirement
613	816	NM	0	1	2yo	Race	N	Y	Done	N	Retired	Retired	4.69406392694064	Illness/Injury		Showjumping	Eventing							LRT
1947	894	NM	0	0	4yo	Race	N	Y	Done	N	Retired	Retired	7	Illness/Injury										Fracture
1891	635	NM	0	1	2yo	Train	N	Y	Done	N	Deceased	Deceased	6	Illness/Injury										Cardiac/metabolic				Train/pretrain
2026	728	F	0	0	UR	UT	N	Y	Done	N	Deceased	Deceased	2.41666666666667	Illness/Injury										Sudden death				Non-exercising/after retirement
1470	159	F	0	1	3yo	Race	N	Y	Done	N	Retired	Retired	5	Illness/Injury		Pleasure/Hack								Musculoskeletal- Tendon/lig
1110	273	NM	0	1	3yo	Race	N	Y	Done	N	Retired	Retired	7.41666666666667	Illness/Injury		Pleasure/Hack								Musculoskeletal- Tendon/lig
1153	712	NM	0	1	4yo	Race	N	Y	Done	N	Retired	Retired	5	Illness/Injury		Show horse								Musculoskeletal- Tendon/lig
1536	792	NM	1	0	2yo	Race	N	Y	Done	N	Retired	Retired	6	Illness/Injury		Unknown								Musculoskeletal- Tendon/lig
1385	836	NM	1	1	3yo	Race	N	Y	Done	N	Retired	Retired	6	Illness/Injury										Wounds/trauma
1415	565	M	0	0	UR	UT	N	Y	Done	N	Deceased	Deceased	1.5	Illness/Injury										Congenital				Non-exercising/after retirement
1430	105	NM	0	1	4yo	Train	N	Y	Done	N	Deceased	Deceased	4.5	Illness/Injury										Wounds/trauma				Non-exercising/after retirement
390	771	F	0	0	UR	UT	N	Y	Done	N	Deceased	Deceased	0.166666666666667	Illness/Injury										Wounds/trauma				Non-exercising/after retirement
691	653	NM	1	0	2yo	Race	N	Y	Done	N	Retired	Retired	7	Illness/Injury		Adult riding								Musculoskeletal- Tendon/lig
1954	105	F	0	0	4yo	Race	N	Y	Done	N	Retired	ASB	6	Illness/Injury										Musculoskeletal- Tendon/lig
1472	649	NM	0	1	3yo	Train	N	Y	Done	N	Deceased	Deceased	4	Illness/Injury										Musculoskeletal- Tendon/lig				Train/pretrain
1543	827	F	0	0	3yo	Race	N	Y	Done	N	Retired	Retired	8	Illness/Injury										Musculoskeletal- Tendon/lig
1665	764	F	0	0	2yo	Train	N	Y	Done	N	Sale/Export	Sale	8	Illness/Injury										Musculoskeletal- Tendon/lig	NA	NA	NA
1252	409	M	0	1	3yo	Race	N	Y	Done	N	Retired	ASB	6	Illness/Injury										Musculoskeletal- Tendon/lig
2157	753	NM	0	1	3yo	Race	N	Y	Done	N	Retired	Retired	5	Illness/Injury		Unknown								Musculoskeletal- Tendon/lig
1356	480	NM	1	0	3yo	Train	N	Y	Done	N	Deceased	Deceased	6	Illness/Injury										Fracture				Train/pretrain
2172	26	F	0	0	UR	UT	N	Y	Done	N	Deceased	Deceased	1	Illness/Injury										Fracture				Non-exercising/after retirement
498	128	NM	0	0	3yo	Race	N	Y	Done	N	Retired	Retired	5	Illness/Injury		Pleasure/Hack								Musculoskeletal- other
1224	90	F	1	0	2yo	Race	N	Y	Done	N	Retired	ASB	3	Illness/Injury										Musculoskeletal- other
2376	664	NM	0	0	2yo	Race	N	Y	Done	N	Retired	Retired	7	Illness/Injury		Showjumping	Pleasure/Hack	Adult riding						Musculoskeletal- other
881	536	NM	0	1	3yo	Train	N	Y	Done	N	Deceased	Deceased	8	Illness/Injury										Musculoskeletal- Tendon/lig				Non-exercising/after retirement
2151	846	NM	0	1	3yo	Race	N	Y	Done	N	Retired	Retired	4	Illness/Injury		Showjumping								URT
855	286	NM	0	1	4yo	Race	N	Y	Done	N	Retired	Retired	6	Illness/Injury		Pleasure/Hack								URT
493	224	F	0	1	2yo	Race	N	Y	Done	N	Retired	Retired	4	Illness/Injury		Pony Club								Unknown
2171	232	NM	0	0	4yo	Race	N	Y	Done	N	Retired	Retired	5	Illness/Injury		Pleasure/Hack								Unknown
958	472	NM	0	0	3yo	Train	N	Y	Done	N	Deceased	Deceased	6.18310502283105	Illness/Injury										Cardiac/metabolic				Train/pretrain
1186	699	F	0	1	UR	Train	N	Y	Done	N	Retired	Retired	2	Illness/Injury										Musculoskeletal- other
648	787	F	0	1	3yo	Race	N	Y	Done	N	Retired	Retired	4	Illness/Injury										Musculoskeletal- other
1479	101	F	0	1	4yo	Race	N	Y	Done	N	Retired	ASB	6	Illness/Injury										Musculoskeletal- other
2315	764	F	0	0	UR	Train	N	Y	Done	N	Retired	Retired	5	Illness/Injury										Musculoskeletal- other
1359	105	F	0	0	3yo	Race	N	Y	Done	N	Retired	Retired	4	Illness/Injury										Musculoskeletal- other
2313	687	F	0	0	UR	UT	N	Y	Done	N	Deceased	Deceased	1	Illness/Injury										Unspecified				Non-exercising/after retirement
1154	679	F	0	0	3yo	Race	N	Y	Done	N	Retired	Retired	4	Illness/Injury										Musculoskeletal- other
1553	556	F	0	0	UR	UT	N	Y	Done	N	Deceased	Deceased		Illness/Injury										Infection				Non-exercising/after retirement
1840	720	F	0	0	UR	UT	N	Y	Done	N	Deceased	Deceased	1.58333333333333	Illness/Injury										Congenital				Non-exercising/after retirement
2283	107	F	0	0	3yo	Train	N	Y	Done	N	Deceased	Deceased	5	Illness/Injury										Musculoskeletal- Tendon/lig				Non-exercising/after retirement
1653	732	M	0	0	UR	UT	N	Y	Done	N	Deceased	Deceased	4	Illness/Injury										Musculoskeletal- Tendon/lig				Non-exercising/after retirement
930	311	M	0	1	2yo	Train	N	Y	Done	N	Deceased	Deceased	2	Illness/Injury										Immune				Non-exercising/after retirement
1968	455	F	1	1	3yo	Race	N	Y	Done	N	Retired	ASB	5	Illness/Injury										Musculoskeletal- other
946	211	NM	0	0	3yo	Race	N	Y	Done	N	Retired	Retired	7.91666666666667	Illness/Injury		Adult riding								Musculoskeletal- other
1348	132	F	0	1	2yo	Race	N	Y	Done	N	Retired	ASB	4	Illness/Injury										Wounds/trauma
1865	708	F	0	0	UR	UT	N	Y	Done	N	Retired	Retired	4	Illness/Injury										Musculoskeletal- Tendon/lig	Wound/trauma
1341	734	F	0	0	UR	UT	N	Y	Done	N	Retired	Retired	2	Illness/Injury		Pony Club								URT
1521	326	F	0	0	3yo	Race	N	Y	Done	N	Retired	ASB	5	Illness/Injury										Wounds/trauma
1007	476	NM	0	1	3yo	Race	N	Y	Done	N	Retired	Retired	5	Illness/Injury		Pleasure/Hack								Musculoskeletal- Tendon/lig
534	751	F	0	1	3yo	Train	N	Y	Done	N	Sale/Export	Export		Unspecified															China
872	851	NM	0	0	3yo	Train	N	Y	Done	N	Deceased	Deceased	6	Illness/Injury										Digestive				Unspecified
1121	546	NM	0	1	3yo	Train	N	Y	Done	N	Deceased	Deceased	5	Illness/Injury										Other				Unspecified
781	76	M	0	0	UR	UT	N	Y	Done	N	Deceased	Deceased	3	Illness/Injury										LRT				Unspecified
709	654	F	0	0	UR	UT	N	Y	Done	N	Deceased	Deceased	3	Illness/Injury										Unspecified				Unspecified
1595	701	M	0	0	UR	UT	N	Y	Done	N	Deceased	Deceased	2	Illness/Injury										Digestive				Unspecified
1892	831	NM	0	0	UR	Train	N	Y	Done	N	Deceased	Deceased	5	Illness/Injury										Digestive				Unspecified
957	128	F	0	1	3yo	Train	N	Y	Done	Y	Deceased	Deceased	3	Unspecified														Unspecified
455	219	NM	0	0	UR	Train	N	Y	Done	N	Deceased	Deceased	3	Unspecified														Unspecified
1902	251	M	0	0	UR	Train	N	Y	Done	N	Deceased	Deceased	3	Unspecified														Unspecified
1796	111	NM	0	0	UR	Train	N	Y	Done	N	Deceased	Deceased	4	Unspecified														Unspecified
2072	317	NM	0	1	2yo	Train	N	Y	Done	Y	Deceased	Deceased	5	Unspecified														Unspecified
1726	427	NM	1	1	3yo	Train	N	Y	Done	N	Deceased	Deceased	6	Unspecified														Unspecified
1210	219	F	1	0	2yo	Train	N	Y	Done	N	Deceased	Deceased	6	Unspecified														Unspecified
1960	590	F	0	0	4yo	Train	N	Y	Done	Y	Deceased	Deceased	6	Unspecified														Unspecified
441	259	NM	0	1	5+yo	Train	Y	Y	Done	N	Deceased	Deceased	9	Unspecified														Unspecified
1313	354	NM	0	1	2yo	Train	N	Y	Done	N	Deceased	Deceased		Unspecified														Unspecified
2252	762	F	0	1	3yo	Train	N	Y	Done	N	Deceased	Deceased		Unspecified														Unspecified
543	354	NM	0	1	4yo	Train	N	Y	Done	N	Deceased	Deceased		Unspecified														Unspecified
1376	736	M	0	0	UR	UT	N	Y	Done	N	Deceased	Deceased		Unspecified														Unspecified
1964	721	F	0	0	UR	UT	N	Y	Done	N	Deceased	Deceased		Unspecified														Unspecified
2012	57	F	0	0	UR	UT	N	Y	Done	N	Deceased	Deceased		Unspecified														Unspecified
750	85	M	0	1	UR	Train	N	Y	Done	N	Deceased	Deceased	3	Unknown														Unspecified
2270	483	M	0	1	3yo	Train	N	Y	Done	Y	Deceased	Deceased	3	Unknown														Unspecified
1773	693	F	0	0	5+yo	Train	N	Y	Done	N	Deceased	Deceased	7	Unknown														Unspecified
391	791	F	0	0	UR	UT	N	Y	Done	N	Deceased	Deceased		Unknown														Unspecified
403	860	F	0	0	UR	UT	N	Y	Done	N	Deceased	Deceased		Unknown														Unspecified
404	16	F	0	0	UR	UT	N	Y	Done	N	Deceased	Deceased		Unknown														Unspecified
2132	696	M	0	0	UR	UT	N	Y	Done	Y	Deceased	Deceased		Unknown														Unspecified
783	101	NM	0	1	2yo	Train	N	Y	Done	N	Deceased	Deceased	5	Illness/Injury										Unspecified				Unknown
1592	628	NM	0	1	2yo	Train	N	Y	Done	N	Deceased	Deceased	5	Unspecified														Unknown
1820	559	M	0	0	UR	UT	N	Y	Done	N	Deceased	Deceased	1	Unknown														Unknown
2021	559	M	0	0	UR	UT	N	Y	Done	N	Deceased	Deceased	1	Unknown														Unknown
1714	658	M	0	0	UR	UT	N	Y	Done	N	Deceased	Deceased	1.16666666666667	Unknown														Unknown
1874	642	NM	0	0	UR	Train	N	Y	Done	N	Deceased	Deceased	2	Unknown														Unknown
1797	224	F	0	0	2yo	Train	N	Y	Done	N	Deceased	Deceased	3	Unknown														Unknown
994	160	F	0	0	3yo	Train	N	Y	Done	N	Deceased	Deceased	6	Unknown														Unknown
719	115	NM	0	0	3yo	Train	N	Y	Done	N	Deceased	Sent to abbatoir	4	Illness/Injury	Behaviour													Unknown
1097	469	NM	0	0	3yo	Race	Y	Y	Done	N	Deceased	Sent to abbatoir	3	Illness/Injury														Unknown
2211	803	NM	1	1	3yo	Train	N	Y	Done	N	Deceased	Deceased	3.83333333333333	Illness/Injury										Fracture				Trial/jumpout
1262	35	F	0	0	UR	Train	N	Y	Done	N	Deceased	Deceased	7	Illness/Injury										Fracture				Trial/jumpout
1180	896	F	0	0	UR	UT	N	Y	Done	N	Deceased	Deceased		Illness/Injury										Fracture				Train/pretrain
981	892	NM	0	1	3yo	Train	N	Y	Done	N	Deceased	Deceased	7	Illness/Injury										Cardiac/metabolic				Train/pretrain
1998	636	M	0	1	UR	UT	N	Y	Done	N	Deceased	Deceased	2	Illness/Injury										Fracture				Train/pretrain
2385	833	NM	0	0	4yo	Train	N	Y	Done	N	Deceased	Deceased	4.27465753424658	Illness/Injury										Fracture				Train/pretrain
1800	39	F	0	0	UR	Train	N	Y	Done	N	Deceased	Deceased	6	Illness/Injury										Fracture				Train/pretrain
2144	763	M	0	0	UR	UT	N	Y	Done	N	Deceased	Deceased	1.5	Illness/Injury										Musculoskeletal- Tendon/lig				Train/pretrain
2347	264	F	0	0	UR	UT	N	Y	Done	N	Deceased	Deceased	3.16666666666667	Illness/Injury										Musculoskeletal- Tendon/lig				Train/pretrain
787	730	F	0	0	UR	UT	N	Y	Done	N	Deceased	Deceased	2	Illness/Injury										Digestive				Train/pretrain
2321	302	F	0	0	UR	Train	N	Y	Done	N	Deceased	Deceased	3	Illness/Injury										Digestive				Train/pretrain
2166	237	F	0	1	UR	Train	N	Y	Done	N	Deceased	Deceased	3.75	Illness/Injury										Digestive				Train/pretrain
818	802	NM	0	0	UR	Train	N	Y	Done	N	Deceased	Deceased	2	Illness/Injury										Fracture				Train/pretrain
1035	744	F	0	1	2yo	Train	N	Y	Done	N	Deceased	Deceased	2.5	Illness/Injury										Fracture				Train/pretrain
490	73	F	0	0	UR	Train	N	Y	Done	N	Deceased	Deceased	3	Illness/Injury										Fracture				Train/pretrain
1105	48	F	0	0	3yo	Train	N	Y	Done	N	Deceased	Deceased	3.5	Illness/Injury										Fracture				Train/pretrain
1648	237	F	0	0	2yo	Train	N	Y	Done	N	Deceased	Deceased	3.58333333333333	Illness/Injury										Fracture				Train/pretrain
572	121	NM	0	0	2yo	Train	N	Y	Done	N	Deceased	Deceased	4.5	Illness/Injury										Fracture				Train/pretrain
2154	753	NM	0	0	3yo	Train	N	Y	Done	N	Deceased	Deceased	7.16666666666667	Illness/Injury										Fracture				Train/pretrain
2186	675	NM	0	0	4yo	Train	N	Y	Done	N	Deceased	Deceased	4	Illness/Injury										Musculoskeletal- Tendon/lig				Train/pretrain
1395	60	F	0	0	5+yo	Train	N	Y	Done	N	Deceased	Deceased	5	Illness/Injury										Musculoskeletal- Tendon/lig				Train/pretrain
1629	123	NM	0	0	4yo	Train	N	Y	Done	N	Deceased	Deceased	4.83333333333333	Unknown														Train/pretrain
665	302	NM	0	1	3yo	Train	N	Y	Done	N	Deceased	Sent to abbatoir	4	Illness/Injury	Behaviour													Train/pretrain
912	704	M	0	1	UR	UT	N	Y	Done	N	Deceased	Deceased	2.5	Illness/Injury										Digestive				Train/pretrain
2177	121	F	0	0	4yo	Train	N	Y	Done	N	Deceased	Deceased	5	Illness/Injury										Cardiac/metabolic				Race
1329	305	NM	1	1	2yo	Train	N	Y	Done	N	Deceased	Deceased	3	Illness/Injury										Musculoskeletal- Tendon/lig				Race
1948	592	NM	0	1	3yo	Train	N	Y	Done	N	Deceased	Deceased	7.25	Illness/Injury										Musculoskeletal- Tendon/lig				Race
1468	389	NM	0	1	3yo	Train	N	Y	Done	N	Deceased	Deceased	7.08333333333333	Illness/Injury										LRT				Race
2261	233	NM	0	0	3yo	Train	N	Y	Done	N	Deceased	Deceased	4	Illness/Injury										Fracture				Race
1895	49	NM	0	1	4yo	Train	N	Y	Done	N	Deceased	Deceased	4.5	Illness/Injury										Fracture				Race
1735	219	NM	0	0	4yo	Train	N	Y	Done	N	Deceased	Deceased	4.75	Illness/Injury										Fracture				Race
1508	529	F	0	1	3yo	Train	N	Y	Done	N	Deceased	Deceased	4.83333333333333	Illness/Injury										Fracture				Race
920	77	NM	0	0	3yo	Train	N	Y	Done	N	Deceased	Deceased	5	Illness/Injury										Fracture				Race
1218	675	NM	0	0	3yo	Train	N	Y	Done	N	Deceased	Deceased	5	Illness/Injury										Fracture				Race
1013	78	F	0	0	4yo	Train	N	Y	Done	N	Deceased	Deceased	5.25	Illness/Injury										Fracture				Race
1044	741	NM	0	0	4yo	Train	N	Y	Done	N	Deceased	Deceased	6	Illness/Injury										Fracture				Race
477	770	NM	0	0	2yo	Train	N	Y	Done	N	Deceased	Deceased	7	Illness/Injury										Fracture				Race
1717	691	F	0	0	4yo	Train	N	Y	Done	N	Deceased	Deceased	7	Illness/Injury										Fracture				Race
1301	84	NM	0	0	3yo	Train	N	Y	Done	N	Deceased	Deceased	7.41666666666667	Illness/Injury										Fracture				Race
584	457	F	0	1	4yo	Train	N	Y	Done	N	Deceased	Deceased	7.75	Illness/Injury										Fracture				Race
682	845	NM	0	0	2yo	Train	N	Y	Done	N	Deceased	Sent to abbatoir	4.5	Poor performance														Race
736	491	NM	0	1	3yo	Race	N	Y	Done	N	Deceased	Sent to abbatoir	7.5	Illness/Injury														Race
2042	532	F	0	0	3yo	Race	N	Y	Done	N	Deceased	Sent to abbatoir	7.66666666666667	Illness/Injury														Race
934	85	F	0	1	2yo	Train	N	Y	Done	N	Deceased	Deceased	3	Illness/Injury										Musculoskeletal- Tendon/lig	Wound/trauma			Race
1244	757	M	0	0	3yo	Train	N	Y	Done	N	Deceased	Deceased	6	Illness/Injury										Cardiac/metabolic				Non-exercising/after retirement
1481	445	NM	0	1	3yo	Train	N	Y	Done	N	Deceased	Deceased	4.66666666666667	Illness/Injury										Digestive				Non-exercising/after retirement
564	487	NM	0	0	2yo	Train	N	Y	Done	N	Deceased	Deceased	4.75	Illness/Injury										Digestive				Non-exercising/after retirement
1255	880	NM	0	0	UR	Train	N	Y	Done	N	Deceased	Deceased	5	Illness/Injury										Digestive				Non-exercising/after retirement
436	811	F	0	0	3yo	Train	N	Y	Done	N	Deceased	Deceased	6	Illness/Injury										Digestive				Non-exercising/after retirement
809	315	NM	0	1	2yo	Train	N	Y	Done	N	Deceased	Deceased	6.83333333333333	Illness/Injury										Wounds/trauma				Non-exercising/after retirement
1977	328	F	1	1	2yo	Train	N	Y	Done	N	Deceased	Deceased	4.75	Illness/Injury										Reproductive/birth trauma				Non-exercising/after retirement
1791	410	F	0	1	3yo	Train	N	Y	Done	N	Deceased	Deceased	5.31575342465753	Illness/Injury										Reproductive/birth trauma				Non-exercising/after retirement
2017	690	F	0	0	2yo	Train	N	Y	Done	N	Deceased	Deceased	7	Illness/Injury										Reproductive/birth trauma				Non-exercising/after retirement
2036	84	F	1	0	2yo	Train	N	Y	Done	N	Deceased	Deceased	7.41666666666667	Illness/Injury										Reproductive/birth trauma				Non-exercising/after retirement
397	638	F	0	0	UR	UT	N	Y	Done	N	Deceased	Deceased	0.0191780821917808	Illness/Injury										Fracture				Non-exercising/after retirement
2169	763	F	0	0	UR	UT	N	Y	Done	N	Deceased	Deceased	0.5	Illness/Injury										Fracture				Non-exercising/after retirement
807	754	M	0	0	UR	UT	N	Y	Done	N	Deceased	Deceased	1	Illness/Injury										Fracture				Non-exercising/after retirement
1123	547	F	0	0	UR	UT	N	Y	Done	N	Deceased	Deceased	1.25	Illness/Injury										Fracture				Non-exercising/after retirement
847	702	F	1	0	UR	UT	N	Y	Done	N	Deceased	Deceased	1.5	Illness/Injury										Fracture				Non-exercising/after retirement
1685	23	F	0	0	UR	UT	N	Y	Done	N	Deceased	Deceased	1.66666666666667	Illness/Injury										Fracture				Non-exercising/after retirement
1307	859	F	0	0	UR	UT	N	Y	Done	N	Deceased	Deceased	2	Illness/Injury										Fracture				Non-exercising/after retirement
1311	781	NM	0	0	UR	UT	N	Y	Done	N	Deceased	Deceased	2	Illness/Injury										Fracture	Tendon/lig	Congenital		Non-exercising/after retirement
1987	739	F	0	0	UR	UT	N	Y	Done	N	Deceased	Deceased	2	Illness/Injury										Fracture				Non-exercising/after retirement
1257	728	M	0	1	UR	UT	N	Y	Done	N	Deceased	Deceased	2.37716894977169	Illness/Injury										Fracture				Non-exercising/after retirement
636	20	F	0	1	UR	UT	N	Y	Done	N	Deceased	Deceased	3.16666666666667	Illness/Injury										Fracture				Non-exercising/after retirement
2170	778	F	0	0	UR	UT	N	Y	Done	N	Deceased	Deceased	1.5	Illness/Injury										Wounds/trauma				Non-exercising/after retirement
2108	627	NM	0	0	UR	UT	N	Y	Done	N	Deceased	Deceased	3	Illness/Injury										Wounds/trauma				Non-exercising/after retirement
386	720	F	0	0	UR	UT	N	Y	Done	N	Deceased	Deceased	0.75	Illness/Injury										Musculoskeletal- Tendon/lig				Non-exercising/after retirement
1687	23	M	0	0	UR	UT	N	Y	Done	N	Deceased	Deceased	1	Illness/Injury										Musculoskeletal- Tendon/lig				Non-exercising/after retirement
1164	9	M	0	0	UR	UT	N	Y	Done	N	Deceased	Deceased	1	Illness/Injury										Musculoskeletal- Tendon/lig				Non-exercising/after retirement
398	658	F	0	0	UR	UT	N	Y	Done	N	Deceased	Deceased	0.00547945205479452	Illness/Injury										Congenital				Non-exercising/after retirement
380	627	F	0	0	UR	UT	N	Y	Done	N	Deceased	Deceased	1	Illness/Injury										Congenital				Non-exercising/after retirement
553	724	F	0	0	UR	UT	N	Y	Done	N	Deceased	Deceased	2	Illness/Injury										Congenital				Non-exercising/after retirement
1201	642	M	0	0	UR	UT	N	Y	Done	N	Deceased	Deceased	2	Illness/Injury										Congenital				Non-exercising/after retirement
764	549	F	0	1	UR	UT	N	Y	Done	N	Deceased	Deceased	0.5	Illness/Injury										Digestive				Non-exercising/after retirement
1662	547	M	0	0	UR	UT	N	Y	Done	N	Deceased	Deceased	1.5	Illness/Injury										Digestive				Non-exercising/after retirement
771	703	M	0	1	UR	UT	N	Y	Done	N	Deceased	Deceased	2	Illness/Injury										Digestive				Non-exercising/after retirement
2002	636	F	0	0	UR	UT	N	Y	Done	N	Deceased	Deceased	2	Illness/Injury										Digestive				Non-exercising/after retirement
1746	223	F	0	0	2yo	Train	N	Y	Done	N	Deceased	Deceased	3.91666666666667	Illness/Injury										Digestive				Non-exercising/after retirement
1824	660	F	0	0	UR	UT	N	Y	Done	N	Deceased	Deceased	6	Illness/Injury										Digestive				Non-exercising/after retirement
978	682	NM	0	1	3yo	Train	N	Y	Done	N	Deceased	Deceased	7	Illness/Injury										Digestive				Non-exercising/after retirement
993	450	NM	0	1	3yo	Train	N	Y	Done	N	Deceased	Deceased	7	Illness/Injury										Digestive				Non-exercising/after retirement
628	153	F	0	0	5+yo	Train	N	Y	Done	N	Deceased	Deceased	7	Illness/Injury										Digestive				Non-exercising/after retirement
2073	36	F	0	0	4yo	Train	Y	Y	Done	N	Deceased	Deceased	8	Illness/Injury										Digestive				Non-exercising/after retirement
434	392	F	1	0	3yo	Train	N	Y	Done	N	Deceased	Deceased	4.50547945205479	Illness/Injury										Fracture				Non-exercising/after retirement
910	356	NM	0	0	3yo	Train	N	Y	Done	N	Deceased	Deceased	4.58333333333333	Illness/Injury										Fracture				Non-exercising/after retirement
621	312	NM	0	0	2yo	Train	N	Y	Done	N	Deceased	Deceased	5	Illness/Injury										Fracture				Non-exercising/after retirement
1581	60	NM	0	0	UR	Train	N	Y	Done	N	Deceased	Deceased	5	Illness/Injury										Fracture				Non-exercising/after retirement
1335	317	NM	1	1	3yo	Train	N	Y	Done	N	Deceased	Deceased	6	Illness/Injury										Fracture				Non-exercising/after retirement
2185	142	NM	0	1	2yo	Train	N	Y	Done	N	Deceased	Deceased	6.58333333333333	Illness/Injury										Fracture				Non-exercising/after retirement
622	343	F	0	0	3yo	Train	N	Y	Done	N	Deceased	Deceased	6.75	Illness/Injury										Fracture				Non-exercising/after retirement
832	236	F	0	0	UR	Train	N	Y	Done	N	Deceased	Deceased		Illness/Injury										Fracture				Non-exercising/after retirement
986	344	NM	0	1	2yo	Train	N	Y	Done	N	Deceased	Deceased	7.08333333333333	Illness/Injury										Infection				Non-exercising/after retirement
1803	110	F	0	0	3yo	Train	N	Y	Done	N	Deceased	Deceased	5.16666666666667	Illness/Injury										Musculoskeletal- Tendon/lig				Non-exercising/after retirement
2208	423	NM	0	1	4yo	Train	N	Y	Done	N	Deceased	Deceased	6.25	Illness/Injury										Musculoskeletal- Tendon/lig				Non-exercising/after retirement
1842	107	NM	0	0	3yo	Train	N	Y	Done	N	Deceased	Deceased	5.16666666666667	Illness/Injury										Unknown				Non-exercising/after retirement
414	307	F	0	1	3yo	Train	N	Y	Done	N	Deceased	Deceased	7	Illness/Injury										Unknown				Non-exercising/after retirement
506	386	F	0	0	3yo	Train	N	Y	Done	N	Deceased	Deceased		Illness/Injury										Unspecified				Non-exercising/after retirement
406	717	F	0	0	UR	UT	N	Y	Done	N	Deceased	Deceased	0.333333333333333	Unspecified														Non-exercising/after retirement
529	717	M	0	0	UR	UT	N	Y	Done	N	Deceased	Deceased	0.75	Unspecified														Non-exercising/after retirement
1011	717	M	0	0	UR	UT	N	Y	Done	N	Deceased	Deceased	0.75	Unspecified														Non-exercising/after retirement
384	662	M	0	0	UR	UT	N	Y	Done	N	Deceased	Deceased	0.00273972602739726	Unknown														Non-exercising/after retirement
383	823	M	0	0	UR	UT	N	Y	Done	N	Deceased	Deceased	0.0833333333333333	Unknown														Non-exercising/after retirement
387	120	F	0	0	UR	UT	N	Y	Done	N	Deceased	Deceased	0.5	Unknown														Non-exercising/after retirement
1706	658	F	0	0	UR	UT	N	Y	Done	N	Deceased	Deceased	0.666666666666667	Unknown														Non-exercising/after retirement
502	822	M	0	0	UR	UT	N	Y	Done	N	Deceased	Deceased	0.833333333333333	Unknown														Non-exercising/after retirement
880	737	M	0	0	UR	UT	N	Y	Done	N	Deceased	Deceased	0.916666666666667	Unknown														Non-exercising/after retirement
392	722	F	0	0	UR	UT	N	Y	Done	N	Deceased	Deceased		Unknown														Non-exercising/after retirement
2035	201	M	0	0	UR	UT	N	Y	Done	N	Deceased	Deceased		Unknown														Non-exercising/after retirement
1179	812	F	1	0	3yo	Train	N	Y	Done	N	Deceased	Sent to abbatoir	5	Poor performance														Non-exercising/after retirement
1109	16	M	0	0	UR	UT	N	Y	Done	N	Deceased	Sent to abbatoir	3	Owners request														Non-exercising/after retirement
2102	16	F	0	0	UR	UT	N	Y	Done	N	Deceased	Sent to abbatoir	3	Owners request														Non-exercising/after retirement
2120	16	M	0	0	UR	UT	N	Y	Done	N	Deceased	Sent to abbatoir	3	Owners request														Non-exercising/after retirement
542	425	F	0	1	3yo	Train	N	Y	Done	N	Deceased	Sent to abbatoir	5	Owners request														Non-exercising/after retirement
1331	720	F	0	1	UR	UT	N	Y	Done	N	Deceased	Deceased	4.66666666666667	Behaviour														Non-exercising/after retirement
842	60	F	0	0	5+yo	Train	N	Y	Done	N	Deceased	Deceased	6	Behaviour														Non-exercising/after retirement
1040	789	F	0	0	UR	UT	N	Y	Done	N	Deceased	Deceased	8.5	Behaviour														Non-exercising/after retirement
2098	275	NM	0	1	3yo	Race	Y	Y	Done	N	Deceased	Sent to abbatoir	7	Illness/Injury														Non-exercising/after retirement
1537	809	F	0	0	UR	UT	N	Y	Done	N	Deceased	Sent to abbatoir	3.5	Behaviour														Non-exercising/after retirement
2267	135	F	0	0	UR	Train	N	Y	Done	N	Deceased	Sent to abbatoir	6	Behaviour														Non-exercising/after retirement
1462	256	NM	0	0	4yo	Race	N	Y	Done	N	Deceased	Sent to abbatoir		Behaviour														Non-exercising/after retirement
1049	326	F	0	0	3yo	Race	N	Y	Done	N	Deceased	Sent to abbatoir	3.66666666666667	Behavior														Non-exercising/after retirement
1366	205	F	0	0	UR	UT	N	Y	Done	N	Deceased	Deceased	2	Illness/Injury										Wounds/trauma				Non-exercising/after retirement
1942	792	F	0	0	UR	UT	N	Y	Done	N	Deceased	Deceased	0.00273972602739726	Illness/Injury										Unspecified				Non-exercising/after retirement
412	573	M	0	0	UR	UT	N	Y	Done	N	Deceased	Deceased	0.833333333333333	Illness/Injury										Unspecified				Non-exercising/after retirement
1549	262	F	0	1	3yo	Race	N	Y	Done	N	Retired	ASB	5	Illness/Injury										Unknown
843	472	NM	0	0	4yo	Race	N	Y	Done	N	Retired	Retired	5	Illness/Injury		Pleasure/Hack								Unknown
448	396	F	1	1	2yo	Race	N	Y	Done	N	Retired	ASB	5	Illness/Injury										Unknown
1747	528	F	0	0	3yo	Race	N	Y	Done	N	Retired	ASB	5	Illness/Injury										Unknown
776	119	F	0	0	4yo	Race	N	Y	Done	N	Retired	ASB	6	Illness/Injury										Unknown
1904	297	NM	0	0	4yo	Race	N	Y	Done	N	Retired	Retired	4	Illness/Injury										Unknown
532	160	NM	1	1	3yo	Race	N	Y	Done	N	Retired	Retired	7.33333333333333	Illness/Injury		Pleasure/Hack								Unknown
1237	288	F	0	1	2yo	Race	N	Y	Done	N	Retired	ASB	5	Illness/Injury										Unknown
1195	219	F	0	1	3yo	Race	N	Y	Done	N	Retired	ASB	3.58333333333333	Illness/Injury										Unknown
1193	239	F	0	0	3yo	Race	N	Y	Done	N	Retired	ASB	3.91666666666667	Illness/Injury										Unknown
2069	423	NM	0	1	2yo	Race	N	Y	Done	N	Retired	Retired	4.33333333333333	Illness/Injury		Eventing								Unknown
2095	778	NM	0	0	3yo	Race	N	Y	Done	N	Retired	Retired	7	Illness/Injury		Pleasure/Hack								Cardiac/metabolic
1812	200	NM	0	0	4yo	Race	N	Y	Done	N	Retired	Retired	5	Illness/Injury		Pleasure/Hack								LRT
1755	387	NM	0	0	2yo	Race	N	Y	Done	N	Retired	Retired	5.58333333333333	Illness/Injury		Pleasure/Hack								LRT
1230	131	F	1	0	2yo	Race	N	Y	Done	N	Retired	ASB	5	Illness/Injury										LRT
1454	797	NM	0	0	UR	Train	N	Y	Done	N	Retired	Retired	5	Illness/Injury		Adult riding								LRT
662	471	NM	0	1	3yo	Race	N	Y	Done	N	Retired	Retired	5	Illness/Injury		Pleasure/Hack								Fracture
1052	269	F	0	1	3yo	Race	N	Y	Done	N	Retired	ASB	5	Illness/Injury										Fracture
1256	304	F	0	1	4yo	Race	N	Y	Done	N	Retired	ASB	5	Illness/Injury										Fracture
2155	111	F	1	1	3yo	Race	N	Y	Done	N	Retired	Retired	5.33333333333333	Illness/Injury										Fracture
1730	252	F	1	1	3yo	Race	N	Y	Done	N	Retired	ASB	5.83333333333333	Illness/Injury										Fracture
2349	529	NM	0	0	3yo	Race	N	Y	Done	N	Retired	Retired	5.91666666666667	Illness/Injury										Fracture
1927	779	F	0	0	3yo	Race	N	Y	Done	N	Retired	ASB	6	Illness/Injury										Fracture
805	252	NM	0	1	3yo	Race	N	Y	Done	N	Retired	Retired	7.5	Illness/Injury										Fracture
2299	127	M	0	0	2yo	Race	N	Y	Done	N	Retired	ASB	7.75	Illness/Injury										Fracture
892	123	NM	0	0	3yo	Race	N	Y	Done	N	Retired	Retired	5	Illness/Injury		Adult riding								Fracture
1802	69	F	1	1	3yo	Race	N	Y	Done	N	Retired	ASB	4	Illness/Injury										Fracture
1905	157	F	0	0	3yo	Race	N	Y	Done	N	Retired	ASB	5	Illness/Injury										Fracture
1601	861	NM	0	0	UR	UT	N	Y	Done	N	Retired	Retired		Illness/Injury		Eventing								Fracture
1017	15	F	0	1	UR	UT	N	Y	Done	N	Retired	Retired	1	Illness/Injury										Fracture
478	299	NM	0	1	2yo	Race	N	Y	Done	N	Retired	Retired	5	Illness/Injury		Dressage	Pony Club	Showjumping	Eventing					Musculoskeletal- other
451	159	NM	0	0	2yo	Race	Y	Y	Done	N	Retired	Retired	6	Illness/Injury		Dressage	Pleasure/Hack							Musculoskeletal- other
2031	132	NM	0	0	3yo	Race	N	Y	Done	N	Retired	Retired	3	Illness/Injury		Unknown								Musculoskeletal- other
1634	349	F	0	1	UR	Train	N	Y	Done	N	Retired	ASB	4.5	Illness/Injury										Musculoskeletal- other
1979	286	F	1	0	4yo	Race	N	Y	Done	N	Retired	Retired	6	Illness/Injury	Poor performance	Polo								Wounds/trauma
492	101	NM	0	1	2yo	Race	N	Y	Done	N	Retired	Retired	7	Illness/Injury	Poor performance	Unspecified								Musculoskeletal- other
867	202	F	0	0	3yo	Race	N	Y	Done	N	Retired	Retired	3	Illness/Injury		Pleasure/Hack								Musculoskeletal- other
1065	818	NM	0	0	3yo	Race	N	Y	Done	N	Retired	Retired	6	Illness/Injury		Pony Club								LRT
925	539	NM	0	0	3yo	Race	N	Y	Done	N	Retired	Retired	5.25	Illness/Injury		Pleasure/Hack								LRT
1849	809	F	0	0	UR	UT	N	Y	Done	N	Retired	Retired	2	Illness/Injury										LRT
1609	529	NM	0	1	4yo	Race	N	Y	Done	N	Retired	Retired	5.91666666666667	Illness/Injury										LRT
2305	13	F	0	0	UR	UT	N	Y	Done	N	Retired	Retired		Illness/Injury										Other
1234	44	F	0	0	3yo	Race	N	Y	Done	N	Retired	ASB	3	Illness/Injury										Poor conformation
668	163	F	0	0	UR	Train	N	Y	Done	N	Retired	Retired	3	Illness/Injury										Poor conformation
593	34	NM	0	0	3yo	Race	N	Y	Done	N	Retired	Retired	4	Illness/Injury		Pleasure/Hack								URT
446	756	F	1	0	2yo	Race	N	Y	Done	N	Retired	Retired	5.25	Illness/Injury		Pleasure/Hack								URT
1057	635	NM	0	0	3yo	Race	N	Y	Done	N	Retired	Retired	4	Illness/Injury										URT
558	689	F	0	1	UR	UT	N	Y	Done	N	Retired	ASB	2	Illness/Injury										Musculoskeletal- Tendon/lig
790	149	F	0	0	UR	UT	N	Y	Done	N	Retired	Retired	3	Illness/Injury										Musculoskeletal- Tendon/lig
2295	18	F	0	0	UR	UT	N	Y	Done	N	Retired	Retired	3	Illness/Injury										Musculoskeletal- Tendon/lig
2014	856	F	0	0	UR	UT	N	Y	Done	N	Retired	ASB	5	Illness/Injury										Musculoskeletal- Tendon/lig
1867	794	F	0	0	UR	UT	N	Y	Done	N	Retired	ASB		Illness/Injury										Musculoskeletal- Tendon/lig
1036	705	M	0	0	UR	UT	N	Y	Done	N	Retired	Retired	3	Illness/Injury		Eventing								Musculoskeletal- Tendon/lig
761	766	F	0	0	UR	UT	N	Y	Done	N	Retired	Retired	4	Illness/Injury		Stock horse								URT
1630	835	F	0	0	3yo	Race	N	Y	Done	N	Retired	Retired	7	Illness/Injury		Pleasure/Hack								Congenital
1332	743	M	0	0	UR	UT	N	Y	Done	N	Sale/Export	Sale	1	Illness/Injury										Congenital
1551	510	NM	0	1	3yo	Race	N	Y	Done	N	Retired	Retired	5	Illness/Injury		Showjumping								Digestive
1079	219	NM	0	1	UR	Train	N	Y	Done	N	Retired	Retired	3.41666666666667	Illness/Injury										Digestive
539	49	NM	0	1	UR	Train	N	Y	Done	N	Retired	Retired	3	Illness/Injury		Pony Club								Fracture
556	116	NM	0	0	UR	Train	N	Y	Done	N	Retired	Retired	3.16666666666667	Illness/Injury										Fracture
1828	242	NM	0	0	UR	Train	N	Y	Done	N	Retired	Retired	6	Illness/Injury										Fracture
500	157	NM	1	1	4yo	Race	N	Y	Done	N	Retired	Retired	4	Illness/Injury										LRT
840	447	F	0	1	2yo	Race	N	Y	Done	N	Retired	ASB	4.58333333333333	Illness/Injury										LRT
1189	887	F	1	0	5+yo	Race	N	Y	Done	N	Retired	Retired	5	Illness/Injury		Dressage	Pleasure/Hack							Musculoskeletal- Tendon/lig
1188	631	NM	0	0	2yo	Race	Y	Y	Done	N	Retired	Retired	4	Illness/Injury		Showjumping	Eventing							Musculoskeletal- Tendon/lig
1675	726	NM	0	0	3yo	Race	N	Y	Done	N	Retired	Retired	7	Illness/Injury		Showjumping	Eventing							Musculoskeletal- Tendon/lig
1638	101	NM	0	1	3yo	Race	N	Y	Done	N	Retired	Retired	6	Illness/Injury		Unspecified								Musculoskeletal- Tendon/lig
919	650	F	0	0	3yo	Race	N	Y	Done	N	Retired	Retired	4	Illness/Injury		Unknown								Musculoskeletal- Tendon/lig
522	160	NM	0	1	2yo	Race	N	Y	Done	N	Retired	Retired	6	Illness/Injury		Unknown								Musculoskeletal- Tendon/lig
466	813	NM	0	1	2yo	Race	Y	Y	Done	N	Retired	Retired	7	Illness/Injury		Unknown								Musculoskeletal- Tendon/lig
2082	700	NM	0	0	UR	Train	N	Y	Done	N	Retired	Retired	3.41666666666667	Illness/Injury		Stock horse								Musculoskeletal- Tendon/lig
2163	783	NM	0	1	3yo	Race	N	Y	Done	N	Retired	Retired	6	Illness/Injury		Stock horse								Musculoskeletal- Tendon/lig
1287	807	F	1	1	3yo	Race	N	Y	Done	N	Retired	Retired	5	Illness/Injury		Showjumping								Musculoskeletal- Tendon/lig
1343	87	F	0	0	3yo	Race	N	Y	Done	N	Retired	Retired	4	Illness/Injury		Show horse								Musculoskeletal- Tendon/lig
2251	87	NM	0	0	3yo	Race	N	Y	Done	N	Retired	Retired	5	Illness/Injury		Show horse								Musculoskeletal- Tendon/lig
1296	267	F	0	1	3yo	Race	N	Y	Done	N	Retired	Retired	6	Illness/Injury		Show horse								Musculoskeletal- Tendon/lig
1028	724	NM	0	0	UR	Train	N	Y	Done	N	Retired	Retired	3.83333333333333	Illness/Injury		Pony Club								Musculoskeletal- Tendon/lig
1719	510	NM	0	0	5+yo	Race	N	Y	Done	N	Retired	Retired	5	Illness/Injury		Pony Club								Musculoskeletal- Tendon/lig
1476	840	NM	0	0	3yo	Race	N	Y	Done	N	Retired	Retired	6	Illness/Injury		Pony Club								Musculoskeletal- Tendon/lig
2332	109	NM	0	0	UR	Train	N	Y	Done	N	Retired	Retired	3	Illness/Injury		Pleasure/Hack								Musculoskeletal- Tendon/lig
1621	609	NM	0	1	2yo	Race	N	Y	Done	N	Retired	Retired	5	Illness/Injury		Pleasure/Hack								Musculoskeletal- Tendon/lig
1682	387	NM	0	0	3yo	Race	N	Y	Done	N	Retired	Retired	5.33333333333333	Illness/Injury		Pleasure/Hack								Musculoskeletal- Tendon/lig
1384	138	F	0	0	2yo	Race	N	Y	Done	N	Retired	Retired	5.58333333333333	Illness/Injury		Pleasure/Hack								Musculoskeletal- Tendon/lig
1667	250	NM	0	0	3yo	Race	N	Y	Done	N	Retired	Retired	5.91666666666667	Illness/Injury		Pleasure/Hack								Musculoskeletal- Tendon/lig
1242	186	NM	0	0	3yo	Race	N	Y	Done	N	Retired	Retired	6	Illness/Injury		Pleasure/Hack								Musculoskeletal- Tendon/lig
1338	366	NM	1	0	2yo	Race	N	Y	Done	N	Retired	Retired	6	Illness/Injury		Pleasure/Hack								Musculoskeletal- Tendon/lig
2361	711	NM	0	0	4yo	Race	N	Y	Done	N	Retired	Retired	6	Illness/Injury		Pleasure/Hack								Musculoskeletal- Tendon/lig
618	426	NM	1	1	3yo	Race	N	Y	Done	N	Retired	Retired	7	Illness/Injury		Pleasure/Hack								Musculoskeletal- Tendon/lig
677	163	NM	0	0	3yo	Race	N	Y	Done	N	Retired	Retired	7	Illness/Injury		Pleasure/Hack								Musculoskeletal- Tendon/lig
1088	190	NM	1	0	4yo	Race	N	Y	Done	N	Retired	Retired	7.41666666666667	Illness/Injury		Pleasure/Hack								Musculoskeletal- Tendon/lig
1258	211	NM	0	0	3yo	Race	N	Y	Done	N	Retired	Retired	7.66666666666667	Illness/Injury		Pleasure/Hack								Musculoskeletal- Tendon/lig
862	44	NM	0	1	3yo	Race	N	Y	Done	N	Retired	Retired	3	Illness/Injury										Musculoskeletal- Tendon/lig
1962	761	F	0	0	3yo	Race	N	Y	Done	N	Retired	Retired	3	Illness/Injury										Musculoskeletal- Tendon/lig
661	227	F	0	0	UR	Train	N	Y	Done	N	Retired	ASB	3	Illness/Injury										Musculoskeletal- Tendon/lig
1562	524	F	0	0	UR	Train	N	Y	Done	N	Retired	Retired	3.58333333333333	Illness/Injury										Musculoskeletal- Tendon/lig
514	127	M	0	1	2yo	Race	N	Y	Done	N	Retired	ASB	4	Illness/Injury										Musculoskeletal- Tendon/lig
2258	875	NM	0	1	UR	Train	N	Y	Done	N	Retired	Retired	4	Illness/Injury										Musculoskeletal- Tendon/lig
2222	82	NM	0	0	UR	Train	N	Y	Done	N	Retired	Retired	4	Illness/Injury										Musculoskeletal- Tendon/lig
2377	145	NM	0	0	2yo	Race	N	Y	Done	N	Retired	Retired	4.66666666666667	Illness/Injury										Musculoskeletal- Tendon/lig
1267	796	F	0	1	4yo	Race	N	Y	Done	N	Retired	Retired	5	Illness/Injury										Musculoskeletal- Tendon/lig
2023	649	NM	0	1	3yo	Race	N	Y	Done	N	Retired	Retired	5	Illness/Injury										Musculoskeletal- Tendon/lig
1729	404	M	0	1	UR	Train	N	Y	Done	N	Retired	Retired	5	Illness/Injury										Musculoskeletal- Tendon/lig
883	409	F	0	1	2yo	Race	N	Y	Done	N	Retired	ASB	5	Illness/Injury										Musculoskeletal- Tendon/lig
1200	782	F	0	1	4yo	Race	N	Y	Done	N	Retired	ASB	5	Illness/Injury										Musculoskeletal- Tendon/lig
657	77	F	1	0	3yo	Race	N	Y	Done	N	Retired	ASB	5	Illness/Injury										Musculoskeletal- Tendon/lig
701	376	F	0	0	2yo	Race	N	Y	Done	N	Retired	Retired	5	Illness/Injury										Musculoskeletal- Tendon/lig
1139	816	F	0	0	3yo	Race	N	Y	Done	N	Retired	Retired	5	Illness/Injury										Musculoskeletal- Tendon/lig
1804	405	F	0	0	3yo	Race	N	Y	Done	N	Retired	ASB	5	Illness/Injury										Musculoskeletal- Tendon/lig
535	219	F	0	0	3yo	Race	N	Y	Done	N	Retired	ASB	5.25	Illness/Injury										Musculoskeletal- Tendon/lig
1604	310	F	0	0	4yo	Race	N	Y	Done	N	Retired	Retired	5.5	Illness/Injury										Musculoskeletal- Tendon/lig
2027	52	F	0	0	2yo	Race	N	Y	Done	N	Retired	ASB	5.5	Illness/Injury										Musculoskeletal- Tendon/lig
2183	211	F	0	0	3yo	Race	N	Y	Done	N	Retired	Retired	5.5	Illness/Injury										Musculoskeletal- Tendon/lig
1524	816	NM	0	1	3yo	Race	N	Y	Done	N	Retired	Industry	6	Illness/Injury										Musculoskeletal- Tendon/lig
1993	496	F	0	1	3yo	Race	N	Y	Done	N	Retired	ASB	6	Illness/Injury										Musculoskeletal- Tendon/lig
576	170	F	0	0	3yo	Race	N	Y	Done	N	Retired	ASB	6	Illness/Injury										Musculoskeletal- Tendon/lig
971	93	F	0	0	3yo	Race	N	Y	Done	N	Retired	ASB	6	Illness/Injury										Musculoskeletal- Tendon/lig
1135	175	F	0	0	3yo	Race	N	Y	Done	N	Retired	ASB	6	Illness/Injury										Musculoskeletal- Tendon/lig
1306	122	NM	0	0	3yo	Race	N	Y	Done	N	Retired	Retired	6	Illness/Injury										Musculoskeletal- Tendon/lig
1500	348	F	0	0	3yo	Race	N	Y	Done	N	Retired	ASB	6	Illness/Injury										Musculoskeletal- Tendon/lig
1761	667	NM	0	0	3yo	Race	N	Y	Done	N	Retired	Retired	6	Illness/Injury										Musculoskeletal- Tendon/lig
2126	53	NM	0	0	3yo	Race	N	Y	Done	N	Retired	Retired	6	Illness/Injury										Musculoskeletal- Tendon/lig
1494	576	F	0	0	3yo	Race	N	Y	Done	N	Retired	ASB	6.41666666666667	Illness/Injury										Musculoskeletal- Tendon/lig
1545	587	F	0	1	3yo	Race	N	Y	Done	N	Retired	ASB	6.75	Illness/Injury										Musculoskeletal- Tendon/lig
1776	669	F	0	0	3yo	Race	N	Y	Done	N	Retired	Retired	7	Illness/Injury										Musculoskeletal- Tendon/lig
2025	175	NM	0	0	5+yo	Race	N	Y	Done	N	Retired	Retired	7	Illness/Injury										Musculoskeletal- Tendon/lig
2054	824	NM	0	0	3yo	Race	N	Y	Done	N	Retired	Retired	7	Illness/Injury										Musculoskeletal- Tendon/lig
1074	164	NM	0	0	UR	Train	N	Y	Done	N	Retired	Retired	7	Illness/Injury										Musculoskeletal- Tendon/lig
2354	576	NM	0	0	3yo	Race	N	Y	Done	N	Retired	Retired	7.25	Illness/Injury										Musculoskeletal- Tendon/lig
1505	451	NM	0	0	5+yo	Race	N	Y	Done	N	Retired	Retired		Illness/Injury										Musculoskeletal- Tendon/lig
1125	256	NM	1	0	UR	Train	N	Y	Done	N	Retired	Retired		Illness/Injury										Musculoskeletal- Tendon/lig
1751	116	NM	0	0	3yo	Race	N	Y	Done	N	Retired	Retired	3.75	Illness/Injury		Eventing								Musculoskeletal- Tendon/lig
437	272	NM	0	0	3yo	Race	N	Y	Done	N	Retired	Retired	4	Illness/Injury		Eventing								Musculoskeletal- Tendon/lig
2292	44	NM	0	0	3yo	Race	N	Y	Done	N	Retired	Retired	6	Illness/Injury		Eventing								Musculoskeletal- Tendon/lig
2304	696	NM	0	1	4yo	Race	N	Y	Done	N	Retired	Retired	6.75	Illness/Injury		Eventing								Musculoskeletal- Tendon/lig
1283	267	NM	0	1	2yo	Race	N	Y	Done	N	Retired	Retired	4	Illness/Injury		Dressage								Musculoskeletal- Tendon/lig
1281	222	NM	0	0	2yo	Race	N	Y	Done	N	Retired	Retired	4	Illness/Injury		Dressage								Musculoskeletal- Tendon/lig
817	818	NM	0	0	4yo	Race	N	Y	Done	N	Retired	Retired	7	Illness/Injury		Dressage								Musculoskeletal- Tendon/lig
1499	770	NM	0	1	4yo	Race	N	Y	Done	N	Retired	Retired	5	Illness/Injury		Adult riding								Musculoskeletal- Tendon/lig
1048	597	F	0	0	4yo	Race	N	Y	Done	N	Retired	Retired	6	Illness/Injury		Adult riding								Musculoskeletal- Tendon/lig
1072	93	NM	0	0	4yo	Race	N	Y	Done	N	Retired	Retired	6	Illness/Injury		Adult riding								Musculoskeletal- Tendon/lig
619	346	NM	0	0	3yo	Race	N	Y	Done	N	Retired	Retired	6.25	Illness/Injury		Adult riding								Musculoskeletal- Tendon/lig
1273	670	NM	0	0	3yo	Race	Y	Y	Done	N	Retired	Retired		Illness/Injury		Adult riding								Musculoskeletal- Tendon/lig
1288	85	NM	0	1	3yo	Race	N	Y	Done	N	Retired	Retired	6	Illness/Injury		Unknown								Unspecified
1467	310	NM	0	0	3yo	Train	N	Y	Done	N	Returned to Owner	Returned to Owner		Illness/Injury										Unspecified
1813	288	NM	0	0	5+yo	Train	N	Y	Done	N	Transferred	Transferred		Illness/Injury										Unspecified
1827	150	NM	0	0	UR	Train	N	Y	Done	N	Returned to Owner	Returned to Owner		Illness/Injury										Unspecified
1320	831	F	0	1	4yo	Race	N	Y	Done	N	Retired	Retired	4	Illness/Injury		Showjumping								URT
1515	612	NM	0	0	4yo	Race	N	Y	Done	N	Retired	Retired	6	Illness/Injury		Showjumping								URT
1809	321	F	0	1	2yo	Race	N	Y	Done	N	Retired	Retired	5	Illness/Injury		Pony Club								URT
2117	502	NM	0	0	4yo	Race	N	Y	Done	N	Retired	Retired	4	Illness/Injury		Pleasure/Hack								URT
960	637	NM	0	0	4yo	Race	N	Y	Done	N	Retired	Retired	4.25	Illness/Injury		Pleasure/Hack								URT
2290	160	NM	0	0	3yo	Race	N	Y	Done	N	Retired	Retired	7.33333333333333	Illness/Injury		Pleasure/Hack								URT
845	321	NM	0	0	3yo	Race	N	Y	Done	N	Retired	Retired	7	Illness/Injury										URT
969	695	F	1	1	2yo	Race	N	Y	Done	N	Retired	ASB		Illness/Injury										URT
2130	578	NM	0	0	3yo	Race	N	Y	Done	N	Retired	Retired	4.83333333333333	Illness/Injury		Eventing								URT
819	85	NM	0	0	3yo	Race	N	Y	Done	N	Retired	Retired	4	Illness/Injury		Adult riding								URT
1851	367	NM	0	0	2yo	Race	N	Y	Done	N	Retired	Retired	5.16666666666667	Illness/Injury		Adult riding								URT
1833	633	NM	0	0	3yo	Train	N	Y	Done	N	Participating in racing	Spelling		Unspecified								Jan-17	Not sure
1392	670	F	0	0	UR	UT	N	Y	Done	N	Participating in racing	Spelling		Illness/Injury									Not sure
780	642	NM	0	0	3yo	Train	N	Y	Done	N	Participating in racing	Spelling		Illness/Injury								Sep-16
2080	723	F	0	0	2yo	Race	N	Y	Done	N	Retired	Retired	4.5	Poor performance		Dressage	Pleasure/Hack	Showjumping	Eventing	Pony Club	Adult riding
1712	723	NM	0	0	UR	Train	N	Y	Done	N	Retired	Retired	4.5	Poor performance		Dressage	Pleasure/Hack	Showjumping	Eventing	Pony Club	Adult riding
1790	393	F	1	1	3yo	Race	N	Y	Done	N	Retired	Retired		Poor performance		Dressage	Pleasure/Hack	Showjumping	Eventing	Pony Club	Adult riding
1988	723	NM	0	0	3yo	Race	N	Y	Done	N	Retired	Retired	3.25	Poor performance		Showjumping	Pleasure/Hack	Adult riding	Eventing	Pony Club
1018	155	NM	0	0	4yo	Race	N	Y	Done	N	Retired	Retired	7	Owner request		Showjumping	Pleasure/Hack	Adult riding	Eventing	Pony Club
703	11	M	0	1	UR	UT	N	Y	Done	N	Retired	Retired	3	Poor performance		Dressage	Pleasure/Hack	Showjumping	Adult riding
1374	784	F	0	0	3yo	Race	N	Y	Done	N	Retired	Retired	5	Owner request		Eventing	Pleasure/Hack	Pony Club	Adult riding
937	765	NM	1	1	2yo	Race	N	Y	Done	N	Retired	Industry	7	Owner request		Dressage	Pony Club	Showjumping
692	387	NM	0	1	2yo	Race	N	Y	Done	N	Retired	Retired	7.16666666666667	Owner request		Dressage	Pony Club	Showjumping
481	121	NM	0	0	3yo	Race	N	Y	Done	N	Retired	Retired		Poor performance		Dressage	Eventing	Showjumping
2066	816	NM	0	1	4yo	Race	N	Y	Done	N	Retired	Retired	7	Owner request		Dressage	Eventing	Showjumping
1076	790	F	0	1	2yo	Race	N	Y	Done	N	Retired	Retired	8	Owner request		Dressage	Eventing	Showjumping
2316	170	F	0	0	4yo	Race	N	Y	Done	N	Retired	Retired	6	Owner request		Dressage	Adult riding	Showjumping
941	12	M	0	0	UR	UT	N	Y	Done	N	Retired	Retired	1	Unknown		Dressage	Pleasure/Hack	Pony Club
2060	394	F	0	0	3yo	Race	N	Y	Done	N	Retired	Retired	7	Poor performance		Dressage	Pleasure/Hack	Pony Club
453	487	NM	1	1	2yo	Race	N	Y	Done	N	Retired	Retired	3.58333333333333	Poor performance		Showjumping	Adult riding	Pony Club
1666	339	F	1	0	2yo	Race	N	Y	Done	N	Retired	Retired	3.25	Poor performance		Dressage	Showjumping
901	773	F	0	0	4yo	Race	N	Y	Done	N	Retired	Retired	5	Poor performance		Dressage	Showjumping
876	663	NM	1	0	3yo	Race	N	Y	Done	N	Retired	Retired	6.41666666666667	Poor performance		Dressage	Showjumping
1337	33	NM	1	1	3yo	Race	N	Y	Done	N	Retired	Retired	6	Owner request		Dressage	Showjumping
1077	355	NM	0	1	2yo	Race	N	Y	Done	N	Retired	Retired	5.5	Poor performance		Pleasure/Hack	Show horse
1758	793	NM	0	0	4yo	Race	N	Y	Done	N	Retired	Retired	5	Poor performance		Dressage	Show horse
1225	302	NM	0	0	4yo	Race	N	Y	Done	N	Retired	Retired	5	Poor performance		Eventing	Pony Club
1589	393	NM	0	1	3yo	Race	N	Y	Done	N	Retired	Retired		Poor performance		Eventing	Pony Club
772	103	F	0	0	UR	Train	N	Y	Done	N	Retired	Retired	3.58333333333333	Behaviour		Pony Club	Pleasure/Hack
1644	768	NM	0	0	5+yo	Race	N	Y	Done	N	Retired	Retired	4	Poor performance		Adult riding	Pleasure/Hack
1166	816	F	0	0	3yo	Race	N	Y	Done	N	Retired	Retired	5	Poor performance		Adult riding	Pleasure/Hack
2217	777	F	0	0	UR	Train	N	Y	Done	N	Retired	Retired	5	Poor performance		Adult riding	Pleasure/Hack
1129	732	NM	0	0	4yo	Race	N	Y	Done	N	Retired	Retired	6.65456621004566	Poor performance		Adult riding	Pleasure/Hack
795	883	F	0	0	4yo	Race	N	Y	Done	N	Retired	Retired	4.5	Poor performance		Showjumping	Eventing
461	825	F	1	0	3yo	Race	N	Y	Done	N	Retired	Retired	6.41666666666667	Poor performance		Showjumping	Eventing
1128	155	NM	0	0	3yo	Race	N	Y	Done	N	Retired	Retired	7	Poor performance		Showjumping	Eventing
2228	79	NM	1	0	4yo	Race	N	Y	Done	N	Retired	Retired	7	Behaviour		Showjumping	Eventing
1142	734	F	0	0	3yo	Race	N	Y	Done	N	Retired	Retired	5.25	Unknown		Dressage	Eventing
835	674	NM	0	1	5+yo	Race	N	Y	Done	N	Retired	Retired	5.16666666666667	Poor performance		Dressage	Eventing
1781	353	NM	0	1	2yo	Race	N	Y	Done	N	Retired	Retired	6	Poor performance		Eventing	Adult riding
1610	628	F	0	0	4yo	Race	N	Y	Done	N	Retired	Retired	4	Unspecified		Unspecified
1878	157	NM	0	1	3yo	Race	N	Y	Done	N	Retired	Retired		Unspecified		Unspecified
1903	144	F	0	0	UR	Train	N	Y	Done	N	Retired	Retired		Unspecified		Unspecified
1421	162	M	0	0	UR	UT	N	Y	Done	N	Retired	Retired		Unspecified		Unspecified
2125	157	NM	0	0	4yo	Race	N	Y	Done	N	Retired	Retired	4	Poor performance		Unspecified
2224	528	NM	0	0	4yo	Race	N	Y	Done	N	Retired	Retired	4	Poor performance		Unspecified
806	286	NM	0	1	4yo	Race	N	Y	Done	N	Retired	Retired	5.16666666666667	Poor performance		Unspecified
1910	411	NM	0	0	3yo	Race	N	Y	Done	N	Retired	Retired	5.41666666666667	Poor performance		Unspecified
654	101	F	0	0	3yo	Race	N	Y	Done	N	Retired	Retired	6	Poor performance		Unspecified
1397	101	NM	0	1	2yo	Race	N	Y	Done	N	Retired	Retired	7	Poor performance		Unspecified
1763	101	NM	0	0	3yo	Race	N	Y	Done	N	Retired	Retired	7	Poor performance		Unspecified
1227	628	M	0	0	3yo	Race	N	Y	Done	N	Retired	Retired	4	Unknown		Unknown
1417	628	F	0	0	4yo	Race	N	Y	Done	N	Retired	Retired	4	Unknown		Unknown
1765	699	NM	0	1	2yo	Race	N	Y	Done	N	Retired	Retired	3	Poor performance		Unknown
869	151	NM	0	1	3yo	Race	N	Y	Done	N	Retired	Retired	4	Poor performance		Unknown
1437	87	F	0	0	UR	Train	N	Y	Done	N	Retired	Retired	4	Poor performance		Unknown
1061	736	NM	0	0	UR	Train	N	Y	Done	N	Retired	Retired	4.18584474885845	Poor performance		Unknown
2219	529	NM	0	1	2yo	Race	N	Y	Done	N	Retired	Retired	4.83333333333333	Poor performance		Unknown
1561	368	F	0	1	4yo	Race	N	Y	Done	N	Retired	Retired	5	Poor performance		Unknown
2034	191	NM	0	0	3yo	Race	N	Y	Done	N	Retired	Retired	5	Poor performance		Unknown
1620	347	NM	1	1	3yo	Race	N	Y	Done	N	Retired	Retired	5.66666666666667	Poor performance		Unknown
496	828	NM	1	1	2yo	Race	N	Y	Done	N	Retired	Retired	6	Poor performance		Unknown
1525	239	NM	0	0	3yo	Race	N	Y	Done	N	Retired	Retired	6.58333333333333	Poor performance		Unknown
2371	262	F	0	0	3yo	Race	N	Y	Done	N	Retired	Retired	5	Owner request		Unknown
1733	826	F	0	0	3yo	Race	N	Y	Done	N	Retired	Retired	6.66666666666667	Owner request		Unknown
1015	719	NM	0	0	3yo	Race	N	Y	Done	N	Retired	Retired	7.83333333333333	Other- Too old		Unknown
1219	783	NM	0	0	3yo	Race	N	Y	Done	N	Retired	Retired	6	Behaviour		Unknown
2325	769	F	0	0	UR	Train	N	Y	Done	N	Retired	Retired	2	Poor performance		Stock horse
1279	25	F	0	0	UR	UT	N	Y	Done	N	Retired	Retired	3	Poor performance		Stock horse
600	716	F	0	0	3yo	Race	N	Y	Done	N	Retired	Retired	4.5	Poor performance		Stock horse
1047	517	NM	1	1	3yo	Race	N	Y	Done	N	Retired	Retired	4.66666666666667	Poor performance		Stock horse
1564	48	NM	0	0	4yo	Race	N	Y	Done	N	Retired	Retired	5	Poor performance		Stock horse
808	91	NM	1	0	4yo	Race	N	Y	Done	N	Retired	Retired	5.41666666666667	Poor performance		Stock horse
604	825	F	0	0	3yo	Race	N	Y	Done	N	Retired	Retired	5.75	Poor performance		Stock horse
1083	825	NM	0	1	3yo	Race	N	Y	Done	N	Retired	Retired	6	Poor performance		Stock horse
1178	811	F	0	0	4yo	Race	N	Y	Done	N	Retired	Retired	6	Poor performance		Stock horse
1443	616	NM	0	0	3yo	Race	N	Y	Done	N	Retired	Retired	6.33333333333333	Poor performance		Stock horse
1102	285	F	0	0	5+yo	Race	N	Y	Done	N	Retired	Retired	6.41666666666667	Poor performance		Stock horse
1137	725	F	0	0	3yo	Race	N	Y	Done	N	Retired	Retired	7	Poor performance		Stock horse
503	820	NM	0	1	3yo	Race	N	Y	Done	N	Retired	Retired	6.75	Owner request		Stock horse
1799	720	F	0	0	UR	UT	N	Y	Done	N	Retired	Retired		Other- Never intended to race		Stock horse
1484	157	NM	0	1	4yo	Race	N	Y	Done	N	Retired	Retired		Unspecified		Showjumping
1407	140	F	0	0	5+yo	Race	Y	Y	Done	N	Retired	Retired		Unspecified		Showjumping
598	6	F	0	0	UR	UT	N	Y	Done	N	Retired	Retired		Unspecified		Showjumping
1439	162	F	0	0	UR	UT	N	Y	Done	N	Retired	Retired	4	Unknown		Showjumping
1555	753	F	0	0	UR	Train	N	Y	Done	N	Retired	Retired	3	Poor performance		Showjumping
417	666	F	0	1	3yo	Race	N	Y	Done	N	Retired	Retired	4	Poor performance		Showjumping
521	146	NM	0	0	UR	Train	N	Y	Done	N	Retired	Retired	4	Poor performance		Showjumping
1426	68	M	1	0	2yo	Race	N	Y	Done	N	Retired	Retired	4.16666666666667	Poor performance		Showjumping
1784	340	F	0	1	3yo	Race	N	Y	Done	N	Retired	Retired	4.33333333333333	Poor performance		Showjumping
546	84	NM	0	0	3yo	Race	N	Y	Done	N	Retired	Retired	4.5	Poor performance		Showjumping
655	340	NM	0	1	3yo	Race	N	Y	Done	N	Retired	Retired	4.66666666666667	Poor performance		Showjumping
929	807	NM	0	1	3yo	Race	N	Y	Done	N	Retired	Retired	4.75	Poor performance		Showjumping
1972	401	NM	0	1	3yo	Race	N	Y	Done	N	Retired	Retired	5	Poor performance		Showjumping
418	776	F	0	0	2yo	Race	N	Y	Done	N	Retired	Retired	5	Poor performance		Showjumping
482	770	F	0	0	4yo	Race	N	Y	Done	N	Retired	Retired	5	Poor performance		Showjumping
712	274	F	1	0	4yo	Race	N	Y	Done	N	Retired	Retired	5	Poor performance		Showjumping
1066	48	NM	0	0	3yo	Race	N	Y	Done	N	Retired	Retired	5	Poor performance		Showjumping
1291	529	NM	0	0	2yo	Race	N	Y	Done	N	Retired	Retired	5.91666666666667	Poor performance		Showjumping
831	800	NM	0	0	2yo	Race	N	Y	Done	N	Retired	Retired	6	Poor performance		Showjumping
2165	314	NM	0	0	4yo	Race	N	Y	Done	N	Retired	Retired	6	Poor performance		Showjumping
2056	344	NM	1	1	2yo	Race	N	Y	Done	N	Retired	Retired	6.01095890410959	Poor performance		Showjumping
638	797	NM	0	0	5+yo	Race	N	Y	Done	N	Retired	Retired	7	Poor performance		Showjumping
1411	140	F	0	0	5+yo	Race	N	Y	Done	N	Retired	Retired	7	Poor performance		Showjumping
2112	68	NM	0	0	3yo	Race	N	Y	Done	N	Retired	Retired	7.08333333333333	Poor performance		Showjumping
897	668	NM	0	0	4yo	Race	N	Y	Done	N	Retired	Retired	7.33333333333333	Poor performance		Showjumping
1971	456	NM	0	1	3yo	Race	N	Y	Done	N	Retired	Retired	7.41666666666667	Poor performance		Showjumping
816	616	NM	0	0	3yo	Race	N	Y	Done	N	Retired	Retired	7.58333333333333	Poor performance		Showjumping
551	165	NM	0	1	2yo	Race	N	Y	Done	N	Retired	Retired	8	Poor performance		Showjumping
1469	42	F	0	1	UR	Train	N	Y	Done	N	Retired	Retired		Poor performance		Showjumping
1607	256	NM	0	0	3yo	Race	N	Y	Done	N	Retired	Retired		Poor performance		Showjumping
1410	140	M	0	0	UR	UT	N	Y	Done	N	Retired	Retired	3	Owner request		Showjumping
423	847	F	0	0	3yo	Race	N	Y	Done	N	Retired	Retired	5.5	Owner request		Showjumping
675	577	F	0	0	3yo	Race	N	Y	Done	N	Retired	Retired	5.5	Owner request		Showjumping
1342	651	F	0	0	UR	UT	N	Y	Done	N	Retired	Retired		Other- Too small		Showjumping
1577	796	NM	0	0	UR	UT	N	Y	Done	N	Retired	Retired		Other- Too old		Showjumping
735	497	F	0	1	UR	Train	N	Y	Done	N	Retired	Retired	5	Behaviour		Showjumping
1880	651	M	0	0	UR	UT	N	Y	Done	N	Retired	Retired		Behaviour		Showjumping
2030	157	NM	0	0	4yo	Race	N	Y	Done	N	Retired	Retired		Unspecified		Show horse
1270	65	NM	0	0	UR	Train	N	Y	Done	N	Retired	Retired		Unspecified		Show horse
1889	454	NM	1	1	4yo	Race	N	Y	Done	N	Retired	Retired	6.5	Unknown		Show horse
829	799	NM	0	1	2yo	Race	N	Y	Done	N	Retired	Retired	3	Poor performance		Show horse
1031	635	F	0	0	2yo	Race	N	Y	Done	N	Retired	Retired	3	Poor performance		Show horse
1908	759	F	0	0	4yo	Race	N	Y	Done	N	Retired	Retired	4	Poor performance		Show horse
1095	303	NM	1	1	3yo	Race	N	Y	Done	N	Retired	Retired	4.08333333333333	Poor performance		Show horse
2218	362	NM	0	1	3yo	Race	N	Y	Done	N	Retired	Retired	4.16666666666667	Poor performance		Show horse
1371	643	F	0	0	3yo	Race	N	Y	Done	N	Retired	Retired	4.25	Poor performance		Show horse
1624	744	NM	1	1	2yo	Race	N	Y	Done	N	Retired	Retired	4.41666666666667	Poor performance		Show horse
2314	333	NM	0	1	3yo	Race	N	Y	Done	N	Retired	Retired	4.83333333333333	Poor performance		Show horse
964	782	NM	0	1	3yo	Race	N	Y	Done	N	Retired	Retired	5	Poor performance		Show horse
924	63	F	0	0	4yo	Race	N	Y	Done	N	Retired	Retired	5	Poor performance		Show horse
1888	128	F	0	0	5+yo	Race	N	Y	Done	N	Retired	Retired	5	Poor performance		Show horse
939	108	NM	0	0	UR	UT	N	Y	Done	N	Retired	Retired	5	Poor performance		Show horse
1783	687	NM	0	1	3yo	Race	Y	Y	Done	N	Retired	Retired	5.16666666666667	Poor performance		Show horse
763	259	NM	0	1	3yo	Race	N	Y	Done	N	Retired	Retired	5.5	Poor performance		Show horse
2110	671	NM	0	0	4yo	Race	N	Y	Done	N	Retired	Retired	5.75	Poor performance		Show horse
2362	415	NM	0	0	UR	Train	N	Y	Done	N	Retired	Retired	5.91666666666667	Poor performance		Show horse
2250	108	F	0	0	UR	Train	N	Y	Done	N	Retired	Retired	6	Poor performance		Show horse
2203	168	NM	0	0	4yo	Race	Y	Y	Done	N	Retired	Retired	7	Poor performance		Show horse
658	44	NM	0	0	3yo	Race	N	Y	Done	N	Retired	Retired	4	Owner request		Show horse
1381	199	NM	0	1	3yo	Race	N	Y	Done	N	Retired	Retired	6	Owner request		Show horse
2274	759	F	0	0	3yo	Race	N	Y	Done	N	Retired	Retired	6	Owner request		Show horse
1625	646	F	0	0	UR	UT	N	Y	Done	N	Retired	Retired	2	Other- Too small		Show horse
804	320	NM	0	1	2yo	Race	N	Y	Done	N	Retired	Retired	8.16666666666667	Other- Too old		Show horse
1369	720	NM	0	0	UR	UT	N	Y	Done	N	Retired	Retired		Other- Never intended to race		Show horse
1370	720	F	0	0	UR	UT	N	Y	Done	N	Retired	Retired		Other- Never intended to race		Show horse
1645	473	F	1	0	3yo	Race	N	Y	Done	N	Retired	Retired	5.75	Poor performance		Rodeo
548	413	NM	0	1	3yo	Race	N	Y	Done	N	Retired	Retired	5.16666666666667	Owner request		Rodeo
928	806	F	0	0	3yo	Race	N	Y	Done	N	Retired	Retired	7	Owner request		Rodeo
425	78	NM	0	1	4yo	Race	N	Y	Done	N	Retired	Retired	4.16666666666667	Poor performance		RDA
1442	313	NM	0	0	3yo	Race	N	Y	Done	N	Retired	Retired	4.5	Poor performance		RDA
1427	144	NM	0	1	3yo	Race	N	Y	Done	N	Retired	Retired		Unspecified		Pony Club
2158	117	F	0	0	UR	Train	N	Y	Done	N	Retired	Retired	4	Unknown		Pony Club
2345	128	F	0	1	3yo	Race	N	Y	Done	N	Retired	Retired	3	Poor performance		Pony Club
2280	538	F	0	0	UR	Train	N	Y	Done	N	Retired	Retired	3.08333333333333	Poor performance		Pony Club
2085	623	F	0	0	UR	UT	N	Y	Done	N	Retired	Retired	3.5	Poor performance		Pony Club
870	117	F	0	0	2yo	Race	N	Y	Done	N	Retired	Retired	4	Poor performance		Pony Club
1495	128	NM	0	0	3yo	Race	N	Y	Done	N	Retired	Retired	4	Poor performance		Pony Club
1614	630	NM	0	0	3yo	Race	N	Y	Done	N	Retired	Retired	4	Poor performance		Pony Club
2199	639	NM	0	0	3yo	Race	N	Y	Done	N	Retired	Retired	4	Poor performance		Pony Club
2248	842	NM	0	1	3yo	Race	N	Y	Done	N	Retired	Retired	4.25	Poor performance		Pony Club
2210	776	F	0	0	2yo	Race	Y	Y	Done	N	Retired	Retired	4.5	Poor performance		Pony Club
1165	616	F	0	0	3yo	Race	N	Y	Done	N	Retired	Retired	4.75	Poor performance		Pony Club
632	795	NM	0	1	3yo	Race	N	Y	Done	N	Retired	Retired	5	Poor performance		Pony Club
1345	751	NM	0	0	4yo	Race	N	Y	Done	N	Retired	Retired	5	Poor performance		Pony Club
1848	122	NM	0	0	3yo	Race	N	Y	Done	N	Retired	Retired	5	Poor performance		Pony Club
2220	484	NM	0	0	2yo	Race	N	Y	Done	N	Retired	Retired	5	Poor performance		Pony Club
1886	313	NM	0	0	3yo	Race	N	Y	Done	N	Retired	Retired	5.83333333333333	Poor performance		Pony Club
608	120	M	1	1	3yo	Race	N	Y	Done	N	Retired	Retired	6	Poor performance		Pony Club
768	641	F	0	0	4yo	Race	N	Y	Done	N	Retired	Retired	7	Poor performance		Pony Club
1732	319	NM	0	0	4yo	Race	N	Y	Done	N	Retired	Retired	7.66666666666667	Poor performance		Pony Club
1920	130	F	0	0	5+yo	Race	N	Y	Done	N	Retired	Retired	8	Poor performance		Pony Club
2331	784	NM	0	0	3yo	Race	N	Y	Done	N	Retired	Retired	3.02191780821918	Owner request		Pony Club
1922	805	NM	0	0	3yo	Race	N	Y	Done	N	Retired	Retired	5	Owner request		Pony Club
1378	156	NM	0	1	2yo	Race	N	Y	Done	N	Retired	Retired	7	Owner request		Pony Club
2088	331	F	1	0	4yo	Race	N	Y	Done	N	Retired	Retired	4.5	Behaviour		Pony Club
627	384	NM	0	1	2yo	Race	N	Y	Done	N	Retired	Retired	3	Poor performance		Polo
1368	244	F	0	0	UR	Train	N	Y	Done	N	Retired	Retired	3	Poor performance		Polo
1413	700	F	0	0	3yo	Race	N	Y	Done	N	Retired	Retired	3.66666666666667	Poor performance		Polo
1303	60	F	0	0	5+yo	Race	N	Y	Done	N	Retired	Retired	4	Poor performance		Polo
1530	742	F	0	0	4yo	Race	N	Y	Done	N	Retired	Retired	4	Poor performance		Polo
1542	62	F	0	0	3yo	Race	N	Y	Done	N	Retired	Retired	4	Poor performance		Polo
2285	58	F	0	0	UR	Train	N	Y	Done	N	Retired	Retired	4	Poor performance		Polo
1175	67	NM	0	0	2yo	Race	N	Y	Done	N	Retired	Retired	4.5	Poor performance		Polo
1358	269	F	0	0	UR	Train	N	Y	Done	N	Retired	Retired	4.91666666666667	Poor performance		Polo
1485	186	F	0	1	3yo	Race	N	Y	Done	N	Retired	Retired	5	Poor performance		Polo
1334	743	F	0	1	UR	Train	N	Y	Done	N	Retired	Retired	5	Poor performance		Polo
509	66	NM	0	1	2yo	Race	N	Y	Done	N	Retired	Retired	4	Owner request		Polo
1156	583	F	0	0	3yo	Race	N	Y	Done	N	Retired	Retired	6	Owner request		Polo
1379	669	F	1	1	3yo	Race	N	Y	Done	N	Retired	Retired	6	Behaviour		Polo
718	839	NM	1	1	2yo	Race	N	Y	Done	N	Retired	Retired	8	Unspecified		Pleasure/Hack
519	647	NM	0	1	UR	Train	N	Y	Done	N	Retired	Retired		Unspecified		Pleasure/Hack
2237	531	F	1	1	UR	Train	N	Y	Done	N	Retired	Retired		Unspecified		Pleasure/Hack
1239	592	F	0	0	UR	Train	N	Y	Done	N	Retired	Retired		Unspecified		Pleasure/Hack
574	854	M	0	0	UR	UT	N	Y	Done	N	Retired	Retired		Unspecified		Pleasure/Hack
717	749	F	0	0	UR	UT	N	Y	Done	N	Retired	Retired		Unspecified		Pleasure/Hack
1731	558	F	0	0	UR	UT	N	Y	Done	N	Retired	Retired		Unspecified		Pleasure/Hack
1924	550	F	0	0	UR	UT	N	Y	Done	N	Retired	Retired		Unspecified		Pleasure/Hack
2375	857	NM	0	0	UR	UT	N	Y	Done	N	Retired	Retired		Unspecified		Pleasure/Hack
1363	639	NM	0	0	3yo	Race	N	Y	Done	N	Retired	Retired	4.83333333333333	Unknown		Pleasure/Hack
1821	184	NM	0	0	UR	Train	N	Y	Done	N	Retired	Retired	6	Unknown		Pleasure/Hack
594	465	NM	0	1	2yo	Race	N	Y	Done	N	Retired	Retired	7.5	Unknown		Pleasure/Hack
2142	205	M	0	0	UR	UT	N	Y	Done	N	Retired	Retired	2	Poor performance		Pleasure/Hack
1451	855	NM	0	1	UR	UT	N	Y	Done	N	Retired	Retired	3	Poor performance		Pleasure/Hack
894	450	NM	0	1	2yo	Race	N	Y	Done	N	Retired	Retired	3	Poor performance		Pleasure/Hack
445	44	NM	0	0	3yo	Race	N	Y	Done	N	Retired	Retired	3	Poor performance		Pleasure/Hack
612	53	NM	0	0	2yo	Race	N	Y	Done	N	Retired	Retired	3	Poor performance		Pleasure/Hack
999	89	NM	0	0	3yo	Race	N	Y	Done	N	Retired	Retired	3	Poor performance		Pleasure/Hack
1511	184	NM	0	0	3yo	Race	N	Y	Done	N	Retired	Retired	3	Poor performance		Pleasure/Hack
1906	779	NM	0	0	UR	Train	N	Y	Done	N	Retired	Retired	3	Poor performance		Pleasure/Hack
1686	23	M	0	0	UR	UT	N	Y	Done	N	Retired	Retired	3	Poor performance		Pleasure/Hack
2077	472	F	0	0	UR	UT	N	Y	Done	N	Retired	Retired	3	Poor performance		Pleasure/Hack
972	714	F	0	0	UR	UT	N	Y	Done	N	Retired	Retired	3.16666666666667	Poor performance		Pleasure/Hack
653	239	NM	1	1	2yo	Race	N	Y	Done	N	Retired	Retired	3.33333333333333	Poor performance		Pleasure/Hack
758	340	F	0	1	3yo	Race	N	Y	Done	N	Retired	Retired	3.66666666666667	Poor performance		Pleasure/Hack
1436	341	NM	0	1	2yo	Race	N	Y	Done	N	Retired	Retired	3.66666666666667	Poor performance		Pleasure/Hack
1716	638	F	0	1	3yo	Race	N	Y	Done	N	Retired	Retired	3.66666666666667	Poor performance		Pleasure/Hack
830	125	NM	0	1	4yo	Race	N	Y	Done	N	Retired	Retired	4	Poor performance		Pleasure/Hack
1477	258	NM	0	1	3yo	Race	N	Y	Done	N	Retired	Retired	4	Poor performance		Pleasure/Hack
2015	709	NM	0	1	3yo	Race	N	Y	Done	N	Retired	Retired	4	Poor performance		Pleasure/Hack
2018	706	NM	0	1	3yo	Race	N	Y	Done	N	Retired	Retired	4	Poor performance		Pleasure/Hack
1975	764	NM	0	1	UR	Train	N	Y	Done	N	Retired	Retired	4	Poor performance		Pleasure/Hack
580	700	NM	0	0	2yo	Race	N	Y	Done	N	Retired	Retired	4	Poor performance		Pleasure/Hack
983	243	F	0	0	4yo	Race	N	Y	Done	N	Retired	Retired	4	Poor performance		Pleasure/Hack
1159	44	NM	0	0	3yo	Race	N	Y	Done	N	Retired	Retired	4	Poor performance		Pleasure/Hack
1353	757	F	0	0	3yo	Race	N	Y	Done	N	Retired	Retired	4	Poor performance		Pleasure/Hack
1387	147	NM	0	0	4yo	Race	N	Y	Done	N	Retired	Retired	4	Poor performance		Pleasure/Hack
1414	81	F	0	0	3yo	Race	N	Y	Done	N	Retired	Retired	4	Poor performance		Pleasure/Hack
1444	81	F	0	0	3yo	Race	N	Y	Done	N	Retired	Retired	4	Poor performance		Pleasure/Hack
1594	196	F	0	0	2yo	Race	N	Y	Done	N	Retired	Retired	4	Poor performance		Pleasure/Hack
1658	166	F	0	0	3yo	Race	N	Y	Done	N	Retired	Retired	4	Poor performance		Pleasure/Hack
1866	170	NM	0	0	5+yo	Race	N	Y	Done	N	Retired	Retired	4	Poor performance		Pleasure/Hack
2153	472	NM	0	0	2yo	Race	N	Y	Done	N	Retired	Retired	4	Poor performance		Pleasure/Hack
799	85	F	0	0	UR	Train	N	Y	Done	N	Retired	Retired	4	Poor performance		Pleasure/Hack
2076	472	F	0	0	UR	UT	N	Y	Done	N	Retired	Retired	4	Poor performance		Pleasure/Hack
459	78	NM	0	1	3yo	Race	N	Y	Done	N	Retired	Retired	4.08333333333333	Poor performance		Pleasure/Hack
430	381	F	0	0	UR	Train	N	Y	Done	N	Retired	Retired	4.08333333333333	Poor performance		Pleasure/Hack
2356	706	F	0	0	3yo	Race	N	Y	Done	N	Retired	Retired	4.16666666666667	Poor performance		Pleasure/Hack
2197	94	F	0	0	UR	Train	N	Y	Done	N	Retired	Retired	4.16666666666667	Poor performance		Pleasure/Hack
504	91	NM	0	0	4yo	Race	N	Y	Done	N	Retired	Retired	4.5	Poor performance		Pleasure/Hack
643	514	NM	0	0	3yo	Race	N	Y	Done	N	Retired	Retired	4.5	Poor performance		Pleasure/Hack
2189	81	NM	0	0	2yo	Race	N	Y	Done	N	Retired	Retired	4.58333333333333	Poor performance		Pleasure/Hack
733	259	NM	0	1	2yo	Race	N	Y	Done	N	Retired	Retired	4.66666666666667	Poor performance		Pleasure/Hack
1213	111	F	0	0	UR	Train	N	Y	Done	N	Retired	Retired	4.75	Poor performance		Pleasure/Hack
710	532	NM	0	0	3yo	Race	N	Y	Done	N	Retired	Retired	4.91666666666667	Poor performance		Pleasure/Hack
1894	258	F	0	1	5+yo	Race	N	Y	Done	N	Retired	Retired	5	Poor performance		Pleasure/Hack
1994	636	NM	0	1	3yo	Race	N	Y	Done	N	Retired	Retired	5	Poor performance		Pleasure/Hack
2062	301	F	0	1	2yo	Race	N	Y	Done	N	Retired	Retired	5	Poor performance		Pleasure/Hack
2118	395	F	0	1	2yo	Race	N	Y	Done	N	Retired	Retired	5	Poor performance		Pleasure/Hack
2140	718	F	0	1	2yo	Race	N	Y	Done	N	Retired	Retired	5	Poor performance		Pleasure/Hack
693	269	NM	0	1	3yo	Race	N	Y	Done	N	Retired	Retired	5	Poor performance		Pleasure/Hack
721	302	NM	1	1	3yo	Race	N	Y	Done	N	Retired	Retired	5	Poor performance		Pleasure/Hack
2281	258	NM	0	1	5+yo	Race	N	Y	Done	N	Retired	Retired	5	Poor performance		Pleasure/Hack
421	804	NM	0	0	2yo	Race	N	Y	Done	N	Retired	Retired	5	Poor performance		Pleasure/Hack
541	314	F	0	0	3yo	Race	N	Y	Done	N	Retired	Retired	5	Poor performance		Pleasure/Hack
854	81	NM	0	0	4yo	Race	N	Y	Done	N	Retired	Retired	5	Poor performance		Pleasure/Hack
1059	704	F	1	0	3yo	Race	N	Y	Done	N	Retired	Retired	5	Poor performance		Pleasure/Hack
1660	64	NM	0	0	4yo	Race	N	Y	Done	N	Retired	Retired	5	Poor performance		Pleasure/Hack
2019	63	NM	0	0	5+yo	Race	N	Y	Done	N	Retired	Retired	5	Poor performance		Pleasure/Hack
760	777	F	0	0	UR	Train	N	Y	Done	N	Retired	Retired	5	Poor performance		Pleasure/Hack
1487	106	NM	0	0	UR	Train	N	Y	Done	N	Retired	Retired	5	Poor performance		Pleasure/Hack
1845	94	F	0	0	4yo	Race	N	Y	Done	N	Retired	Retired	5.16666666666667	Poor performance		Pleasure/Hack
1452	78	NM	0	1	5+yo	Race	Y	Y	Done	N	Retired	Retired	5.25	Poor performance		Pleasure/Hack
1615	469	NM	0	0	3yo	Race	Y	Y	Done	N	Retired	Retired	5.25	Poor performance		Pleasure/Hack
1722	212	F	0	0	3yo	Race	N	Y	Done	N	Retired	Retired	5.25	Poor performance		Pleasure/Hack
1016	744	NM	0	1	2yo	Race	N	Y	Done	N	Retired	Retired	5.33333333333333	Poor performance		Pleasure/Hack
796	86	F	0	1	UR	Train	N	Y	Done	N	Retired	Retired	5.41666666666667	Poor performance		Pleasure/Hack
463	219	F	0	0	2yo	Race	N	Y	Done	N	Retired	Retired	5.41666666666667	Poor performance		Pleasure/Hack
1847	56	NM	0	0	3yo	Race	N	Y	Done	N	Retired	Retired	5.41666666666667	Poor performance		Pleasure/Hack
479	470	F	1	1	3yo	Race	N	Y	Done	N	Retired	Retired	5.58333333333333	Poor performance		Pleasure/Hack
2215	378	F	1	0	UR	Train	N	Y	Done	N	Retired	Retired	5.58333333333333	Poor performance		Pleasure/Hack
947	424	NM	0	0	4yo	Race	N	Y	Done	N	Retired	Retired	5.75	Poor performance		Pleasure/Hack
1752	78	F	0	0	3yo	Race	Y	Y	Done	N	Retired	Retired	5.83333333333333	Poor performance		Pleasure/Hack
1233	658	NM	0	0	2yo	Race	N	Y	Done	N	Retired	Retired	5.91666666666667	Poor performance		Pleasure/Hack
1855	883	NM	0	0	3yo	Race	N	Y	Done	N	Retired	Retired	5.91666666666667	Poor performance		Pleasure/Hack
1600	96	F	0	1	3yo	Race	N	Y	Done	N	Retired	Retired	6	Poor performance		Pleasure/Hack
1701	853	NM	0	1	3yo	Race	N	Y	Done	N	Retired	Retired	6	Poor performance		Pleasure/Hack
631	170	NM	0	0	2yo	Race	N	Y	Done	N	Retired	Retired	6	Poor performance		Pleasure/Hack
900	449	F	1	0	3yo	Race	N	Y	Done	N	Retired	Retired	6	Poor performance		Pleasure/Hack
1039	78	NM	0	0	4yo	Race	N	Y	Done	N	Retired	Retired	6	Poor performance		Pleasure/Hack
1184	614	F	0	0	2yo	Race	N	Y	Done	N	Retired	Retired	6	Poor performance		Pleasure/Hack
1310	19	M	0	0	5+yo	Race	N	Y	Done	N	Retired	Industry	6	Poor performance		Pleasure/Hack
1597	70	F	0	0	4yo	Race	N	Y	Done	N	Retired	Retired	6	Poor performance		Pleasure/Hack
1603	194	NM	0	0	5+yo	Race	N	Y	Done	N	Retired	Retired	6	Poor performance		Pleasure/Hack
1725	765	F	0	0	2yo	Race	N	Y	Done	N	Retired	Retired	6	Poor performance		Pleasure/Hack
1969	494	NM	0	0	3yo	Race	N	Y	Done	N	Retired	Retired	6	Poor performance		Pleasure/Hack
1215	269	F	0	0	UR	Train	N	Y	Done	N	Retired	Retired	6	Poor performance		Pleasure/Hack
1365	495	NM	0	0	UR	Train	N	Y	Done	N	Retired	Retired	6	Poor performance		Pleasure/Hack
1425	216	NM	0	0	UR	Train	N	Y	Done	N	Retired	Retired	6	Poor performance		Pleasure/Hack
1778	254	NM	0	0	UR	Train	N	Y	Done	N	Retired	Retired	6	Poor performance		Pleasure/Hack
2007	636	NM	0	0	UR	Train	N	Y	Done	N	Retired	Retired	6	Poor performance		Pleasure/Hack
2387	356	NM	0	0	5+yo	Race	N	Y	Done	N	Retired	Retired	6.08333333333333	Poor performance		Pleasure/Hack
1935	152	F	0	0	4yo	Race	N	Y	Done	N	Retired	Retired	6.25	Poor performance		Pleasure/Hack
2309	276	F	0	1	4yo	Race	N	Y	Done	N	Retired	Retired	6.33333333333333	Poor performance		Pleasure/Hack
1163	616	NM	0	0	3yo	Race	N	Y	Done	N	Retired	Retired	6.33333333333333	Poor performance		Pleasure/Hack
2239	358	F	1	0	3yo	Race	N	Y	Done	N	Retired	Retired	6.33333333333333	Poor performance		Pleasure/Hack
1917	131	NM	0	0	5+yo	Race	N	Y	Done	N	Retired	Retired	6.41666666666667	Poor performance		Pleasure/Hack
2335	306	NM	0	0	3yo	Race	N	Y	Done	N	Retired	Retired	6.5	Poor performance		Pleasure/Hack
1092	367	F	0	0	5+yo	Race	Y	Y	Done	N	Retired	Retired	6.58333333333333	Poor performance		Pleasure/Hack
1131	129	NM	0	0	3yo	Race	N	Y	Done	N	Retired	Retired	6.58333333333333	Poor performance		Pleasure/Hack
1650	733	NM	0	0	3yo	Race	N	Y	Done	N	Retired	Retired	6.59703196347032	Poor performance		Pleasure/Hack
1457	50	NM	0	0	5+yo	Race	N	Y	Done	N	Retired	Retired	6.66666666666667	Poor performance		Pleasure/Hack
1868	466	F	0	0	3yo	Race	N	Y	Done	N	Retired	Retired	6.75	Poor performance		Pleasure/Hack
1101	285	NM	0	0	4yo	Race	Y	Y	Done	N	Retired	Retired	6.91666666666667	Poor performance		Pleasure/Hack
467	822	NM	0	0	3yo	Race	N	Y	Done	N	Retired	Retired	7	Poor performance		Pleasure/Hack
1021	58	NM	0	0	5+yo	Race	N	Y	Done	N	Retired	Retired	7	Poor performance		Pleasure/Hack
1209	682	NM	1	0	2yo	Race	N	Y	Done	N	Retired	Retired	7	Poor performance		Pleasure/Hack
2278	817	NM	0	0	3yo	Race	N	Y	Done	N	Retired	Retired	7	Poor performance		Pleasure/Hack
2107	138	NM	0	0	5+yo	Race	N	Y	Done	N	Retired	Retired	7.66666666666667	Poor performance		Pleasure/Hack
850	756	NM	0	1	2yo	Race	N	Y	Done	N	Retired	Retired	7.75	Poor performance		Pleasure/Hack
429	60	NM	1	1	3yo	Race	N	Y	Done	N	Retired	Retired		Poor performance		Pleasure/Hack
1038	379	F	0	0	3yo	Race	N	Y	Done	N	Retired	Retired		Poor performance		Pleasure/Hack
2333	862	F	0	0	UR	UT	N	Y	Done	N	Retired	Retired		Poor performance		Pleasure/Hack
859	604	F	0	0	UR	UT	N	Y	Done	N	Retired	Retired	2	Owner request		Pleasure/Hack
974	224	NM	0	1	2yo	Race	N	Y	Done	N	Retired	Retired	3	Owner request		Pleasure/Hack
1770	210	F	1	1	UR	Train	N	Y	Done	N	Retired	Retired	3	Owner request		Pleasure/Hack
1846	226	F	0	0	3yo	Race	N	Y	Done	N	Retired	Retired	3	Owner request		Pleasure/Hack
1093	817	NM	0	1	2yo	Race	N	Y	Done	N	Retired	Retired	4	Owner request		Pleasure/Hack
2049	44	NM	0	0	4yo	Race	N	Y	Done	N	Retired	Retired	4	Owner request		Pleasure/Hack
2227	214	F	1	0	2yo	Race	N	Y	Done	N	Retired	Retired	4	Owner request		Pleasure/Hack
508	459	F	0	1	4yo	Race	N	Y	Done	N	Retired	Retired	5	Owner request		Pleasure/Hack
1206	792	NM	0	1	3yo	Race	N	Y	Done	N	Retired	Retired	5	Owner request		Pleasure/Hack
1386	757	NM	0	1	3yo	Race	N	Y	Done	N	Retired	Retired	5	Owner request		Pleasure/Hack
1566	831	F	0	1	3yo	Race	N	Y	Done	N	Retired	Retired	5	Owner request		Pleasure/Hack
836	391	NM	0	1	3yo	Race	N	Y	Done	N	Retired	Retired	5	Owner request		Pleasure/Hack
443	765	NM	0	0	3yo	Race	N	Y	Done	N	Retired	Retired	5	Owner request		Pleasure/Hack
1238	213	NM	0	0	5+yo	Race	N	Y	Done	N	Retired	Retired	5	Owner request		Pleasure/Hack
1837	779	NM	0	0	5+yo	Race	N	Y	Done	N	Retired	Retired	5	Owner request		Pleasure/Hack
2207	115	F	0	0	3yo	Race	N	Y	Done	N	Retired	Retired	5	Owner request		Pleasure/Hack
2324	377	F	0	0	2yo	Race	N	Y	Done	N	Retired	Retired	5	Owner request		Pleasure/Hack
2057	821	F	0	0	UR	Train	N	Y	Done	N	Retired	Retired	5	Owner request		Pleasure/Hack
620	760	NM	0	0	3yo	Race	N	Y	Done	N	Retired	Retired	6	Owner request		Pleasure/Hack
2091	500	NM	0	0	3yo	Race	N	Y	Done	N	Retired	Retired	6	Owner request		Pleasure/Hack
1409	815	NM	0	0	3yo	Race	N	Y	Done	N	Retired	Retired	6.58333333333333	Owner request		Pleasure/Hack
1559	784	NM	0	1	2yo	Race	N	Y	Done	N	Retired	Retired	6.66278538812785	Owner request		Pleasure/Hack
877	215	NM	0	1	2yo	Race	N	Y	Done	N	Retired	Retired	7	Owner request		Pleasure/Hack
1400	507	F	0	0	3yo	Race	N	Y	Done	N	Retired	Retired	7	Owner request		Pleasure/Hack
1832	29	NM	0	0	3yo	Race	N	Y	Done	N	Retired	Retired	7	Owner request		Pleasure/Hack
2168	263	NM	0	0	2yo	Race	N	Y	Done	N	Retired	Retired	7	Owner request		Pleasure/Hack
2187	112	NM	0	0	3yo	Race	Y	Y	Done	N	Retired	Retired	7	Owner request		Pleasure/Hack
2225	589	NM	0	0	3yo	Race	N	Y	Done	N	Retired	Retired	7	Owner request		Pleasure/Hack
2242	625	NM	0	0	3yo	Race	N	Y	Done	N	Retired	Retired	7	Owner request		Pleasure/Hack
1063	653	F	0	1	3yo	Race	N	Y	Done	N	Retired	Retired	8	Owner request		Pleasure/Hack
1580	689	NM	0	0	3yo	Race	N	Y	Done	N	Retired	Retired	8.08333333333333	Owner request		Pleasure/Hack
444	195	NM	0	1	2yo	Race	N	Y	Done	N	Retired	Retired	4.25	Other- Too old		Pleasure/Hack
1375	360	NM	1	0	3yo	Race	N	Y	Done	N	Retired	Retired	5.75	Other- Too old		Pleasure/Hack
1795	237	NM	0	1	3yo	Race	N	Y	Done	N	Retired	Retired	6.66666666666667	Other- Too old		Pleasure/Hack
505	361	F	0	0	3yo	Race	N	Y	Done	N	Retired	Retired	8.16666666666667	Other- Too old		Pleasure/Hack
480	809	F	0	0	UR	UT	N	Y	Done	N	Retired	Retired		Other- Financial reasons		Pleasure/Hack
2192	755	F	0	0	UR	Train	N	Y	Done	N	Retired	Retired	3.58333333333333	Behaviour		Pleasure/Hack
2191	755	NM	0	0	4yo	Race	N	Y	Done	N	Retired	Retired	4.58333333333333	Behaviour		Pleasure/Hack
1743	308	NM	0	0	3yo	Race	N	Y	Done	N	Retired	Retired	5	Behaviour		Pleasure/Hack
833	697	NM	0	0	3yo	Race	N	Y	Done	N	Retired	Retired	7	Behaviour		Pleasure/Hack
980	724	NM	0	0	4yo	Race	N	Y	Done	N	Retired	Retired	8	Behaviour		Pleasure/Hack
1670	424	F	0	0	4yo	Race	N	Y	Done	N	Retired	Retired	6.83333333333333	Poor performance	Owner request
1145	618	F	0	1	4yo	Race	N	Y	Done	N	Retired	Retired	7.91666666666667	Poor performance	Owner request
696	644	F	1	1	UR	UT	N	Y	Done	N	Sale/Export	Sale	0.5	Unspecified
1723	644	F	1	1	UR	UT	N	Y	Done	N	Sale/Export	Sale	0.5	Unspecified
1357	701	M	1	0	UR	UT	N	Y	Done	N	Sale/Export	Sale	0.5	Unspecified
1391	690	F	0	0	UR	UT	N	Y	Done	N	Sale/Export	Sale	0.5	Unspecified
1739	654	M	0	0	UR	UT	N	Y	Done	N	Sale/Export	Sale	0.5	Unspecified
1748	688	M	1	0	UR	UT	N	Y	Done	N	Sale/Export	Sale	0.5	Unspecified
2089	566	F	1	0	UR	UT	N	Y	Done	N	Sale/Export	Sale	0.5	Unspecified
1249	788	F	0	1	UR	UT	N	Y	Done	N	Sale/Export	Sale	1	Unspecified
1669	815	M	1	1	UR	UT	N	Y	Done	N	Sale/Export	Sale	1	Unspecified
1689	674	F	0	1	UR	UT	N	Y	Done	N	Sale/Export	Sale	1	Unspecified
727	717	M	0	1	UR	UT	N	Y	Done	N	Sale/Export	Sale	1	Unspecified
1157	666	M	0	1	UR	UT	N	Y	Done	N	Sale/Export	Sale	1	Unspecified
1394	752	M	0	1	UR	UT	N	Y	Done	N	Sale/Export	Sale	1	Unspecified
1346	717	F	1	0	UR	UT	N	Y	Done	N	Sale/Export	Sale	1	Unspecified
1360	701	F	0	0	UR	UT	N	Y	Done	N	Sale/Export	Sale	1	Unspecified
1711	658	NM	0	0	UR	UT	N	Y	Done	N	Sale/Export	Sale	1	Unspecified
531	717	F	0	1	UR	UT	N	Y	Done	N	Sale/Export	Sale	2	Unspecified
784	665	F	0	1	UR	UT	N	Y	Done	N	Sale/Export	Sale	2	Unspecified
1203	642	F	1	1	UR	UT	N	Y	Done	N	Sale/Export	Sale	2	Unspecified
1792	824	F	0	1	UR	UT	N	Y	Done	N	Sale/Export	Sale	2	Unspecified
2202	717	F	1	1	UR	UT	N	Y	Done	N	Sale/Export	Sale	2	Unspecified
1582	717	M	1	0	UR	UT	N	Y	Done	N	Sale/Export	Sale	2	Unspecified
1130	111	F	1	1	UR	Train	N	Y	Done	N	Retired	ASB	3	Unspecified
470	492	F	0	0	UR	Train	N	Y	Done	N	Retired	ASB	3	Unspecified
544	688	F	0	0	UR	Train	N	Y	Done	N	Retired	ASB	3	Unspecified
1408	684	F	0	0	UR	UT	N	Y	Done	Y	Retired	ASB	3	Unspecified
1208	223	F	0	1	2yo	Race	N	Y	Done	N	Retired	ASB	4	Unspecified
1617	372	F	0	1	2yo	Race	N	Y	Done	N	Retired	ASB	4	Unspecified
440	464	F	0	0	2yo	Race	N	Y	Done	N	Retired	ASB	4	Unspecified
450	865	F	0	0	UR	Train	N	Y	Done	Y	Retired	ASB	4	Unspecified
949	741	F	0	0	UR	Train	N	Y	Done	N	Retired	ASB	4	Unspecified
953	395	F	0	0	UR	Train	N	Y	Done	Y	Retired	ASB	4	Unspecified
1033	865	F	0	0	UR	Train	N	Y	Done	Y	Retired	ASB	4	Unspecified
1786	73	F	0	0	UR	Train	N	Y	Done	N	Retired	ASB	4	Unspecified
1602	628	F	0	1	2yo	Race	N	Y	Done	N	Retired	ASB	5	Unspecified
526	883	F	0	1	2yo	Race	N	Y	Done	Y	Retired	ASB	5	Unspecified
841	450	F	0	1	3yo	Race	N	Y	Done	Y	Retired	ASB	5	Unspecified
899	621	F	0	1	2yo	Race	N	Y	Done	N	Retired	ASB	5	Unspecified
1455	157	F	0	1	4yo	Race	N	Y	Done	Y	Retired	ASB	5	Unspecified
989	816	F	0	0	4yo	Race	N	Y	Done	N	Retired	ASB	5	Unspecified
1198	588	F	0	0	3yo	Race	N	Y	Done	N	Retired	ASB	5	Unspecified
1231	628	F	0	0	2yo	Race	N	Y	Done	N	Retired	ASB	5	Unspecified
1440	85	F	0	0	4yo	Race	N	Y	Done	Y	Retired	ASB	5	Unspecified
1458	827	F	0	0	3yo	Race	N	Y	Done	Y	Retired	ASB	5	Unspecified
1583	731	F	0	0	2yo	Race	N	Y	Done	Y	Retired	ASB	5	Unspecified
2212	350	F	0	0	2yo	Race	N	Y	Done	N	Retired	ASB	5	Unspecified
1596	82	F	0	0	UR	Train	N	Y	Done	Y	Retired	ASB	5	Unspecified
2016	655	F	0	0	UR	Train	N	Y	Done	Y	Retired	ASB	5	Unspecified
2244	421	F	1	1	2yo	Race	N	Y	Done	N	Retired	ASB	6	Unspecified
890	450	F	0	0	3yo	Race	N	Y	Done	N	Retired	ASB	6	Unspecified
1124	101	F	0	0	3yo	Race	N	Y	Done	Y	Retired	ASB	6	Unspecified
1222	503	F	0	0	3yo	Race	N	Y	Done	N	Retired	ASB	6	Unspecified
2380	485	F	0	0	3yo	Race	N	Y	Done	N	Retired	ASB	6	Unspecified
984	180	F	0	0	UR	Train	N	Y	Done	N	Retired	ASB	6	Unspecified
1819	433	F	0	0	UR	Train	N	Y	Done	N	Retired	ASB	6	Unspecified
637	77	F	0	0	2yo	Race	N	Y	Done	N	Retired	ASB	7	Unspecified
2297	369	F	0	1	3yo	Race	N	Y	Done	Y	Retired	ASB	8	Unspecified
1981	849	F	1	0	5+yo	Race	N	Y	Done	Y	Retired	ASB	8	Unspecified
1959	801	NM	0	1	3yo	Race	N	Y	Done	N	Retired	Industry		Unspecified
659	780	F	0	1	UR	Train	N	Y	Done	N	Returned to Owner	Returned to Owner		Unspecified
834	87	F	0	1	UR	Train	N	Y	Done	N	Returned to Owner	Returned to Owner		Unspecified
887	334	F	1	1	2yo	Train	N	Y	Done	N	Transferred	Transferred		Unspecified
1590	84	NM	0	1	3yo	Train	N	Y	Done	N	Transferred	Transferred		Unspecified
1680	314	NM	0	1	2yo	Train	N	Y	Done	N	Returned to Owner	Returned to Owner		Unspecified
2266	781	NM	0	1	4yo	Train	N	Y	Done	N	Transferred	Transferred		Unspecified
2365	37	NM	0	1	4yo	Train	N	Y	Done	N	Returned to Owner	Returned to Owner		Unspecified
669	144	M	0	1	UR	UT	N	Y	Done	N	Returned to Owner	Returned to Owner		Unspecified
828	724	F	0	1	UR	UT	N	Y	Done	N	Retired	ASB		Unspecified
1220	796	M	0	1	UR	UT	N	Y	Done	N	Sale/Export	Sale		Unspecified
2043	636	NM	0	1	UR	UT	N	Y	Done	N	Transferred	Transferred		Unspecified
571	336	F	0	1	3yo	Race	N	Y	Done	N	Retired	ASB		Unspecified
583	382	NM	0	1	2yo	Race	N	Y	Done	N	Retired	Retired		Unspecified
759	125	NM	0	1	3yo	Race	N	Y	Done	N	Retired	Retired		Unspecified
951	829	F	0	1	3yo	Race	N	Y	Done	N	Retired	ASB		Unspecified
549	414	NM	0	1	3yo	Train	N	Y	Done	N	Transferred	Transferred		Unspecified
1907	374	NM	0	1	3yo	Train	N	Y	Done	N	Transferred	Transferred		Unspecified
1006	540	F	0	1	UR	UT	N	Y	Done	N	Sale/Export	Sale		Unspecified
1253	692	M	0	1	UR	UT	N	Y	Done	N	Sale/Export	Sale		Unspecified
513	820	F	0	0	3yo	Race	N	Y	Done	N	Retired	ASB		Unspecified
711	119	F	0	0	2yo	Race	N	Y	Done	N	Retired	Retired		Unspecified
820	656	NM	0	0	3yo	Race	N	Y	Done	N	Retired	Retired		Unspecified
839	838	F	0	0	2yo	Race	N	Y	Done	N	Retired	Retired		Unspecified
1091	144	F	0	0	5+yo	Race	N	Y	Done	N	Retired	ASB		Unspecified
1099	199	NM	0	0	5+yo	Race	N	Y	Done	N	Retired	Retired		Unspecified
1216	222	F	0	0	3yo	Race	N	Y	Done	N	Retired	ASB		Unspecified
1854	730	F	1	0	5+yo	Race	N	Y	Done	N	Retired	Retired		Unspecified
1870	282	NM	0	0	3yo	Race	N	Y	Done	N	Retired	Retired		Unspecified
2028	199	F	0	0	2yo	Race	N	Y	Done	N	Retired	ASB		Unspecified
2193	755	NM	0	0	3yo	Race	N	Y	Done	N	Retired	Retired		Unspecified
424	875	F	0	0	4yo	Train	N	Y	Done	N	Returned to Owner	Returned to Owner		Unspecified
550	748	F	0	0	3yo	Train	N	Y	Done	N	Returned to Owner	Returned to Owner		Unspecified
846	188	NM	0	0	4yo	Train	N	Y	Done	N	Participating in racing	Spelling		Unspecified
933	616	F	1	0	5+yo	Train	N	Y	Done	N	Returned to Owner	Returned to Owner		Unspecified
997	51	NM	0	0	UR	Train	N	Y	Done	N	Returned to Owner	Returned to Owner		Unspecified
1043	45	F	0	0	3yo	Train	N	Y	Done	N	Returned to Owner	Returned to Owner		Unspecified
1111	365	F	0	0	2yo	Train	N	Y	Done	N	Returned to Owner	Returned to Owner		Unspecified
1248	843	F	0	0	4yo	Train	N	Y	Done	N	Participating in racing	Spelling		Unspecified
1268	416	F	0	0	3yo	Train	N	Y	Done	N	Returned to Owner	Returned to Owner		Unspecified
1274	787	F	0	0	UR	Train	N	Y	Done	N	Retired	Retired		Unspecified
1322	759	NM	0	0	3yo	Train	N	Y	Done	N	Returned to Owner	Returned to Owner		Unspecified
1328	459	F	0	0	UR	Train	N	Y	Done	N	Returned to Owner	Returned to Owner		Unspecified
1432	504	M	0	0	UR	Train	N	Y	Done	N	Returned to Owner	Returned to Owner		Unspecified
1506	529	NM	0	0	2yo	Train	N	Y	Done	N	Transferred	Transferred		Unspecified
1532	750	NM	0	0	3yo	Train	N	Y	Done	N	Returned to Owner	Returned to Owner		Unspecified
1538	798	F	0	0	UR	Train	N	Y	Done	N	Retired	ASB		Unspecified
1613	764	F	0	0	3yo	Train	N	Y	Done	N	Returned to Owner	Returned to Owner		Unspecified
1647	211	F	0	0	2yo	Train	N	Y	Done	N	Transferred	Transferred		Unspecified
1677	363	NM	0	0	5+yo	Train	N	Y	Done	N	Returned to Owner	Returned to Owner		Unspecified
1683	738	F	0	0	4yo	Train	N	Y	Done	N	Participating in racing	Spelling		Unspecified
1696	479	NM	0	0	3yo	Train	N	Y	Done	N	Returned to Owner	Returned to Owner		Unspecified
1750	290	F	0	0	5+yo	Train	N	Y	Done	N	Transferred	Transferred		Unspecified
1753	779	NM	0	0	4yo	Train	N	Y	Done	N	Returned to Owner	Returned to Owner		Unspecified
1793	713	F	0	0	UR	Train	N	Y	Done	N	Transferred	Transferred		Unspecified
1844	30	F	0	0	2yo	Train	N	Y	Done	N	Returned to Owner	Returned to Owner		Unspecified
1852	832	NM	0	0	UR	Train	N	Y	Done	N	Returned to Owner	Returned to Owner		Unspecified
1858	798	M	0	0	4yo	Train	N	Y	Done	N	Transferred	Transferred		Unspecified
1861	587	F	0	0	3yo	Train	Y	Y	Done	N	Returned to Owner	Returned to Owner		Unspecified
1876	669	F	0	0	5+yo	Train	Y	Y	Done	N	Participating in racing	Spelling		Unspecified
1883	873	F	0	0	UR	Train	N	Y	Done	N	Retired	Retired		Unspecified
1916	192	F	0	0	4yo	Train	N	Y	Done	N	Returned to Owner	Returned to Owner		Unspecified
1974	827	F	0	0	3yo	Train	N	Y	Done	N	Returned to Owner	Returned to Owner		Unspecified
2039	101	F	0	0	UR	Train	N	Y	Done	N	Transferred	Transferred		Unspecified
2099	87	F	0	0	UR	Train	N	Y	Done	N	Returned to Owner	Returned to Owner		Unspecified
2235	591	NM	0	0	3yo	Train	N	Y	Done	N	Transferred	Transferred		Unspecified
2298	729	F	0	0	UR	Train	N	Y	Done	N	Retired	Retired		Unspecified
2370	246	NM	0	0	UR	Train	Y	Y	Done	N	Retired	Retired		Unspecified
2388	30	F	0	0	UR	Train	N	Y	Done	N	Returned to Owner	Returned to Owner		Unspecified
394	787	F	0	0	UR	UT	N	Y	Done	N	Retired	Retired		Unspecified
469	648	M	0	0	UR	UT	N	Y	Done	N	Sale/Export	Sale		Unspecified
555	820	F	1	0	UR	UT	N	Y	Done	N	Sale/Export	Sale		Unspecified
578	695	F	1	0	UR	UT	N	Y	Done	N	Sale/Export	Sale		Unspecified
740	661	F	0	0	UR	UT	N	Y	Done	N	Retired	Retired		Unspecified
741	678	F	0	0	UR	UT	N	Y	Done	N	Sale/Export	Sale		Unspecified
975	678	F	0	0	UR	UT	N	Y	Done	N	Sale/Export	Sale		Unspecified
1004	717	F	1	0	UR	UT	N	Y	Done	N	Retired	ASB		Unspecified
1081	572	F	0	0	UR	UT	N	Y	Done	N	Retired	ASB		Unspecified
1190	695	M	1	0	UR	UT	N	Y	Done	N	Sale/Export	Sale		Unspecified
1223	671	M	0	0	UR	UT	N	Y	Done	N	Sale/Export	Sale		Unspecified
1271	648	F	0	0	UR	UT	N	Y	Done	N	Sale/Export	Sale		Unspecified
1316	555	M	0	0	UR	UT	N	Y	Done	N	Sale/Export	Sale		Unspecified
1529	716	F	0	0	UR	UT	N	Y	Done	N	Sale/Export	Sale		Unspecified
1721	17	F	0	0	UR	UT	N	Y	Done	N	Retired	Retired		Unspecified
1787	763	F	0	0	UR	UT	N	Y	Done	N	Retired	ASB		Unspecified
1869	656	F	0	0	UR	UT	N	Y	Done	N	Sale/Export	Sale		Unspecified
1928	685	F	0	0	UR	UT	N	Y	Done	N	Sale/Export	Sale		Unspecified
2135	554	F	0	0	UR	UT	N	Y	Done	N	Sale/Export	Sale		Unspecified
2136	554	F	0	0	UR	UT	N	Y	Done	N	Sale/Export	Sale		Unspecified
2137	554	F	0	0	UR	UT	N	Y	Done	N	Sale/Export	Sale		Unspecified
2138	554	F	0	0	UR	UT	N	Y	Done	N	Sale/Export	Sale		Unspecified
2139	554	F	0	0	UR	UT	N	Y	Done	N	Sale/Export	Sale		Unspecified
2150	1	F	0	0	UR	UT	N	Y	Done	N	Retired	ASB		Unspecified
2374	857	NM	0	0	UR	UT	N	Y	Done	N	Sale/Export	Sale		Unspecified
1055	795	M	1	0	UR	UT	N	Y	Done	N	Sale/Export	Sale	0.5	Unknown
1695	686	F	1	0	UR	UT	N	Y	Done	N	Sale/Export	Sale	0.5	Unknown
1984	714	F	1	0	UR	UT	N	Y	Done	N	Sale/Export	Sale	0.5	Unknown
672	834	F	1	1	UR	UT	N	Y	Done	N	Sale/Export	Sale	0.666666666666667	Unknown
484	863	M	1	1	UR	UT	N	Y	Done	N	Sale/Export	Sale	1	Unknown
904	712	F	0	1	UR	UT	N	Y	Done	N	Sale/Export	Sale	1	Unknown
1246	557	F	0	1	UR	UT	N	Y	Done	N	Sale/Export	Sale	1	Unknown
1965	721	F	1	1	UR	UT	N	Y	Done	N	Sale/Export	Sale	1	Unknown
1503	885	F	0	0	UR	UT	N	Y	Done	N	Retired	Retired	1	Unknown
1674	205	F	0	0	UR	UT	N	Y	Done	N	Sale/Export	Sale	1	Unknown
1232	5	F	0	0	UR	Train	N	Y	Done	N	Retired	ASB	3	Unknown
1585	119	F	0	0	UR	Train	N	Y	Done	N	Retired	ASB	3	Unknown
1980	68	NM	0	0	3yo	Race	N	Y	Done	N	Retired	Retired	3.66666666666667	Unknown
730	68	F	0	0	3yo	Race	N	Y	Done	N	Retired	Retired	3.83333333333333	Unknown
563	628	F	0	1	2yo	Race	N	Y	Done	N	Retired	ASB	4	Unknown
844	70	F	0	1	3yo	Race	N	Y	Done	N	Retired	ASB	4	Unknown
1639	628	F	0	0	3yo	Race	N	Y	Done	N	Retired	ASB	4	Unknown
1668	59	M	0	0	3yo	Race	N	Y	Done	N	Retired	Retired	4	Unknown
1393	690	F	0	1	UR	UT	N	Y	Done	N	Sale/Export	Sale	5	Unknown
1780	352	F	0	1	3yo	Race	N	Y	Done	N	Retired	ASB	5	Unknown
1825	446	M	0	0	UR	Train	N	Y	Done	N	Retired	Retired	5	Unknown
1544	68	F	0	0	4yo	Race	N	Y	Done	N	Retired	Retired	5.16666666666667	Unknown
1632	579	F	0	1	3yo	Race	N	Y	Done	N	Retired	ASB	6	Unknown
1502	589	F	0	0	2yo	Race	N	Y	Done	N	Retired	ASB	6	Unknown
2359	177	F	0	0	UR	Train	N	Y	Done	N	Retired	ASB	6	Unknown
1967	61	NM	0	0	4yo	Race	N	Y	Done	N	Retired	Retired	6.41666666666667	Unknown
1899	182	F	0	0	3yo	Race	N	Y	Done	N	Retired	ASB	6.75	Unknown
1309	175	NM	0	1	4yo	Race	N	Y	Done	N	Retired	Retired	7	Unknown
1401	259	F	0	0	2yo	Race	Y	Y	Done	N	Retired	ASB	7.91666666666667	Unknown
585	737	F	0	1	UR	UT	N	Y	Done	N	Sale/Export	Sale		Unknown
1651	171	F	0	1	3yo	Race	N	Y	Done	N	Retired	ASB		Unknown
1027	182	NM	0	0	2yo	Race	N	Y	Done	N	Retired	Retired		Unknown
837	724	M	1	0	UR	UT	N	Y	Done	N	Sale/Export	Sale		Unknown
1986	702	M	0	0	UR	UT	N	Y	Done	N	Sale/Export	Sale		Unknown
2037	815	F	0	0	UR	UT	N	Y	Done	N	Sale/Export	Sale		Unknown
746	679	NM	0	1	3yo	Train	N	Y	Done	N	Participating in racing	Spelling		Routine spell
2233	498	F	0	0	UR	Train	N	Y	Done	N	Retired	ASB	2	Poor performance
1516	564	F	0	0	UR	UT	N	Y	Done	N	Sale/Export	Sale	2	Poor performance
559	73	F	0	1	2yo	Race	N	Y	Done	N	Retired	ASB	3	Poor performance
1724	657	F	0	1	3yo	Race	N	Y	Done	N	Retired	Retired	3	Poor performance
2128	344	NM	1	1	3yo	Race	N	Y	Done	N	Retired	Retired	3	Poor performance
2231	359	F	0	1	3yo	Race	N	Y	Done	N	Retired	Retired	3	Poor performance
433	157	NM	0	1	3yo	Race	N	Y	Done	N	Retired	Retired	3	Poor performance
875	101	F	0	1	2yo	Race	N	Y	Done	N	Retired	ASB	3	Poor performance
990	87	F	0	1	3yo	Race	N	Y	Done	N	Retired	ASB	3	Poor performance
462	73	F	0	1	UR	Train	N	Y	Done	N	Retired	ASB	3	Poor performance
667	684	F	1	1	UR	Train	N	Y	Done	N	Retired	ASB	3	Poor performance
879	446	F	0	1	UR	Train	N	Y	Done	N	Retired	ASB	3	Poor performance
1857	87	F	0	1	UR	Train	N	Y	Done	N	Retired	Retired	3	Poor performance
497	739	NM	0	0	3yo	Race	N	Y	Done	N	Retired	Retired	3	Poor performance
597	151	F	1	0	3yo	Race	N	Y	Done	N	Retired	ASB	3	Poor performance
651	219	F	0	0	2yo	Race	N	Y	Done	N	Retired	ASB	3	Poor performance
770	738	F	0	0	3yo	Race	N	Y	Done	N	Retired	Retired	3	Poor performance
792	260	NM	0	0	3yo	Race	N	Y	Done	N	Retired	Retired	3	Poor performance
1115	220	F	0	0	3yo	Race	N	Y	Done	N	Retired	Retired	3	Poor performance
1199	196	F	0	0	2yo	Race	N	Y	Done	N	Retired	ASB	3	Poor performance
1737	528	F	0	0	3yo	Race	N	Y	Done	N	Retired	ASB	3	Poor performance
1742	528	F	0	0	2yo	Race	N	Y	Done	N	Retired	ASB	3	Poor performance
1775	185	F	0	0	3yo	Race	N	Y	Done	N	Retired	ASB	3	Poor performance
1838	767	F	0	0	2yo	Race	N	Y	Done	N	Retired	Retired	3	Poor performance
1884	151	F	0	0	3yo	Race	N	Y	Done	N	Retired	ASB	3	Poor performance
2087	87	F	0	0	3yo	Race	N	Y	Done	N	Retired	Retired	3	Poor performance
473	642	F	1	0	UR	Train	N	Y	Done	N	Retired	ASB	3	Poor performance
537	134	F	0	0	UR	Train	N	Y	Done	N	Retired	ASB	3	Poor performance
935	73	F	0	0	UR	Train	N	Y	Done	N	Retired	Retired	3	Poor performance
970	119	M	0	0	UR	Train	N	Y	Done	N	Retired	Retired	3	Poor performance
1107	87	F	0	0	UR	Train	N	Y	Done	N	Retired	ASB	3	Poor performance
1155	632	F	0	0	UR	Train	N	Y	Done	N	Retired	Retired	3	Poor performance
1217	44	F	0	0	UR	Train	N	Y	Done	N	Retired	ASB	3	Poor performance
663	563	F	1	0	UR	UT	N	Y	Done	N	Retired	Retired	3	Poor performance
2379	548	M	0	0	UR	UT	N	Y	Done	N	Retired	Retired	3	Poor performance
922	744	F	0	1	3yo	Race	N	Y	Done	N	Retired	ASB	3.08333333333333	Poor performance
511	211	F	0	0	3yo	Race	N	Y	Done	N	Retired	Retired	3.16666666666667	Poor performance
998	515	NM	0	1	2yo	Race	N	Y	Done	N	Retired	Retired	3.25	Poor performance
516	657	F	0	0	2yo	Race	N	Y	Done	N	Retired	Retired	3.33333333333333	Poor performance
2146	152	F	0	1	UR	Train	N	Y	Done	N	Retired	ASB	3.41666666666667	Poor performance
2319	291	F	0	0	UR	Train	N	Y	Done	N	Retired	ASB	3.41666666666667	Poor performance
426	154	F	1	1	3yo	Race	N	Y	Done	N	Retired	ASB	3.5	Poor performance
811	866	F	0	1	2yo	Race	N	Y	Done	N	Retired	ASB	3.58333333333333	Poor performance
952	657	F	0	1	2yo	Race	N	Y	Done	N	Retired	ASB	3.58333333333333	Poor performance
753	834	F	0	0	3yo	Race	N	Y	Done	N	Retired	Retired	3.58333333333333	Poor performance
1003	578	F	0	1	UR	Train	N	Y	Done	N	Retired	ASB	3.66666666666667	Poor performance
2048	400	F	0	1	UR	Train	N	Y	Done	N	Retired	ASB	3.66666666666667	Poor performance
1745	341	F	0	0	3yo	Race	N	Y	Done	N	Retired	ASB	3.66666666666667	Poor performance
2241	529	F	0	0	2yo	Race	N	Y	Done	N	Retired	Retired	3.66666666666667	Poor performance
1818	293	F	0	0	3yo	Race	N	Y	Done	N	Retired	Retired	3.75	Poor performance
2291	578	F	0	0	UR	Train	N	Y	Done	N	Retired	ASB	3.75	Poor performance
982	814	F	0	1	2yo	Race	N	Y	Done	N	Retired	Retired	4	Poor performance
1202	796	F	0	1	3yo	Race	N	Y	Done	N	Retired	ASB	4	Poor performance
1361	262	F	0	1	3yo	Race	N	Y	Done	N	Retired	ASB	4	Poor performance
2240	764	NM	0	1	4yo	Race	N	Y	Done	N	Retired	Retired	4	Poor performance
518	799	F	0	1	UR	Train	N	Y	Done	N	Retired	ASB	4	Poor performance
1830	53	F	0	1	UR	Train	N	Y	Done	N	Retired	Retired	4	Poor performance
501	74	F	0	1	3yo	Race	N	Y	Done	N	Retired	ASB	4	Poor performance
666	348	F	0	1	3yo	Race	N	Y	Done	N	Retired	Retired	4	Poor performance
689	120	F	0	1	2yo	Race	N	Y	Done	N	Retired	ASB	4	Poor performance
698	288	F	0	1	2yo	Race	N	Y	Done	N	Retired	ASB	4	Poor performance
2329	73	NM	0	1	3yo	Race	N	Y	Done	N	Retired	Retired	4	Poor performance
427	664	F	0	0	2yo	Race	N	Y	Done	N	Retired	Retired	4	Poor performance
439	650	NM	0	0	2yo	Race	N	Y	Done	N	Retired	Industry	4	Poor performance
449	202	F	0	0	4yo	Race	N	Y	Done	N	Retired	ASB	4	Poor performance
528	802	F	0	0	3yo	Race	N	Y	Done	N	Retired	Retired	4	Poor performance
690	80	F	0	0	3yo	Race	N	Y	Done	N	Retired	Retired	4	Poor performance
704	528	F	0	0	3yo	Race	N	Y	Done	N	Retired	ASB	4	Poor performance
715	771	F	0	0	3yo	Race	N	Y	Done	N	Retired	ASB	4	Poor performance
726	119	NM	0	0	3yo	Race	N	Y	Done	N	Retired	Retired	4	Poor performance
825	280	F	0	0	2yo	Race	N	Y	Done	N	Retired	ASB	4	Poor performance
895	160	F	1	0	3yo	Race	N	Y	Done	N	Retired	Retired	4	Poor performance
977	782	F	0	0	4yo	Race	N	Y	Done	N	Retired	Retired	4	Poor performance
979	664	F	0	0	4yo	Race	N	Y	Done	N	Retired	Retired	4	Poor performance
1149	101	F	0	0	3yo	Race	N	Y	Done	N	Retired	ASB	4	Poor performance
1192	170	F	0	0	3yo	Race	N	Y	Done	N	Retired	Retired	4	Poor performance
1221	431	F	1	0	2yo	Race	N	Y	Done	N	Retired	Retired	4	Poor performance
1272	624	F	0	0	4yo	Race	N	Y	Done	N	Retired	Retired	4	Poor performance
1285	366	NM	0	0	3yo	Race	N	Y	Done	N	Retired	Retired	4	Poor performance
1295	446	F	1	0	2yo	Race	N	Y	Done	N	Retired	ASB	4	Poor performance
1456	157	F	0	0	3yo	Race	N	Y	Done	N	Retired	ASB	4	Poor performance
1611	776	F	0	0	4yo	Race	N	Y	Done	N	Retired	ASB	4	Poor performance
1616	41	NM	0	0	3yo	Race	N	Y	Done	N	Retired	Industry	4	Poor performance
1715	220	F	0	0	4yo	Race	N	Y	Done	N	Retired	Retired	4	Poor performance
1807	816	NM	0	0	3yo	Race	N	Y	Done	N	Retired	Retired	4	Poor performance
1808	73	F	1	0	3yo	Race	N	Y	Done	N	Retired	Retired	4	Poor performance
1926	467	F	0	0	3yo	Race	N	Y	Done	N	Retired	ASB	4	Poor performance
1937	341	NM	0	0	3yo	Race	N	Y	Done	N	Retired	Industry	4	Poor performance
2096	777	F	0	0	4yo	Race	N	Y	Done	N	Retired	Retired	4	Poor performance
2133	92	NM	0	0	3yo	Race	N	Y	Done	N	Retired	Retired	4	Poor performance
2173	406	F	0	0	3yo	Race	N	Y	Done	N	Retired	ASB	4	Poor performance
2279	193	NM	0	0	4yo	Race	N	Y	Done	N	Retired	Retired	4	Poor performance
489	73	F	0	0	UR	Train	N	Y	Done	N	Retired	Retired	4	Poor performance
545	86	F	0	0	UR	Train	N	Y	Done	N	Retired	Retired	4	Poor performance
605	73	F	0	0	UR	Train	N	Y	Done	N	Retired	Retired	4	Poor performance
1058	73	NM	0	0	UR	Train	N	Y	Done	N	Retired	Retired	4	Poor performance
1113	336	F	0	0	UR	Train	N	Y	Done	N	Retired	Retired	4	Poor performance
1333	29	F	0	0	UR	Train	N	Y	Done	N	Retired	Retired	4	Poor performance
1932	257	F	0	0	UR	Train	N	Y	Done	N	Retired	ASB	4	Poor performance
2104	664	NM	0	0	UR	Train	N	Y	Done	N	Retired	Retired	4	Poor performance
2124	86	F	0	0	UR	Train	N	Y	Done	N	Retired	ASB	4	Poor performance
2257	73	F	0	0	UR	Train	N	Y	Done	N	Retired	Retired	4	Poor performance
848	567	F	0	0	UR	UT	N	Y	Done	N	Sale/Export	Sale	4	Poor performance
1911	22	F	0	0	UR	UT	N	Y	Done	N	Retired	Retired	4	Poor performance
1976	219	F	1	1	UR	Train	N	Y	Done	N	Retired	Retired	4.08333333333333	Poor performance
1447	103	F	0	0	4yo	Race	N	Y	Done	N	Retired	Retired	4.16666666666667	Poor performance
2383	110	F	0	0	4yo	Race	N	Y	Done	N	Retired	Retired	4.19406392694064	Poor performance
1120	657	F	0	1	UR	Train	N	Y	Done	N	Retired	ASB	4.25	Poor performance
2254	450	F	0	1	2yo	Race	N	Y	Done	N	Retired	ASB	4.33333333333333	Poor performance
1829	186	NM	0	0	UR	Train	N	Y	Done	N	Retired	Retired	4.33333333333333	Poor performance
1934	127	NM	0	0	UR	Train	N	Y	Done	N	Retired	Retired	4.33333333333333	Poor performance
1514	772	F	0	0	2yo	Race	N	Y	Done	N	Retired	Retired	4.36073059360731	Poor performance
1982	428	F	0	0	3yo	Race	N	Y	Done	N	Retired	Retired	4.41666666666667	Poor performance
1136	286	F	0	1	2yo	Race	N	Y	Done	N	Retired	Retired	4.5	Poor performance
2038	646	F	0	1	3yo	Race	N	Y	Done	N	Retired	ASB	4.5	Poor performance
2081	798	F	0	0	4yo	Race	N	Y	Done	N	Retired	Retired	4.5	Poor performance
2386	146	NM	0	0	4yo	Race	N	Y	Done	N	Retired	Retired	4.5	Poor performance
2263	138	NM	0	0	3yo	Race	N	Y	Done	N	Retired	Retired	4.58333333333333	Poor performance
2041	786	M	0	0	UR	Train	N	Y	Done	N	Retired	Retired	4.58333333333333	Poor performance
610	146	F	1	1	4yo	Race	N	Y	Done	N	Retired	ASB	4.66666666666667	Poor performance
1622	219	F	0	0	4yo	Race	N	Y	Done	N	Retired	ASB	4.75	Poor performance
1835	756	F	0	0	3yo	Race	N	Y	Done	N	Retired	Retired	4.83333333333333	Poor performance
1235	489	F	0	1	2yo	Race	Y	Y	Done	N	Retired	ASB	4.91666666666667	Poor performance
601	593	F	0	0	2yo	Race	N	Y	Done	N	Retired	Retired	4.91666666666667	Poor performance
1314	422	M	1	0	2yo	Race	N	Y	Done	N	Retired	Retired	4.91666666666667	Poor performance
702	73	F	0	1	3yo	Race	N	Y	Done	N	Retired	Retired	5	Poor performance
732	831	F	0	1	3yo	Race	N	Y	Done	N	Retired	Retired	5	Poor performance
788	882	F	0	1	3yo	Race	N	Y	Done	N	Retired	Retired	5	Poor performance
415	30	F	0	1	UR	Train	N	Y	Done	Y	Retired	ASB	5	Poor performance
495	245	F	0	1	3yo	Race	N	Y	Done	N	Retired	ASB	5	Poor performance
595	221	F	0	1	3yo	Race	N	Y	Done	N	Retired	ASB	5	Poor performance
716	89	F	0	1	3yo	Race	N	Y	Done	N	Retired	Retired	5	Poor performance
752	664	F	0	1	4yo	Race	N	Y	Done	N	Retired	ASB	5	Poor performance
913	269	F	0	1	2yo	Race	N	Y	Done	N	Retired	ASB	5	Poor performance
1068	339	NM	1	1	3yo	Race	N	Y	Done	N	Retired	Retired	5	Poor performance
1493	157	F	0	1	3yo	Race	N	Y	Done	N	Retired	ASB	5	Poor performance
2346	526	F	0	1	5+yo	Race	N	Y	Done	N	Retired	Retired	5	Poor performance
452	503	F	0	0	2yo	Race	N	Y	Done	N	Retired	ASB	5	Poor performance
674	258	F	0	0	5+yo	Race	N	Y	Done	N	Retired	ASB	5	Poor performance
762	802	F	0	0	4yo	Race	N	Y	Done	N	Retired	Retired	5	Poor performance
769	268	F	0	0	3yo	Race	N	Y	Done	N	Retired	Retired	5	Poor performance
943	523	F	0	0	4yo	Race	N	Y	Done	N	Retired	Retired	5	Poor performance
944	493	NM	0	0	4yo	Race	N	Y	Done	N	Retired	Retired	5	Poor performance
948	386	F	0	0	3yo	Race	N	Y	Done	N	Retired	Retired	5	Poor performance
976	503	F	0	0	2yo	Race	N	Y	Done	N	Retired	ASB	5	Poor performance
1009	120	F	0	0	2yo	Race	N	Y	Done	N	Retired	ASB	5	Poor performance
1024	364	F	0	0	3yo	Race	N	Y	Done	N	Retired	ASB	5	Poor performance
1078	106	F	0	0	4yo	Race	N	Y	Done	N	Retired	Retired	5	Poor performance
1112	893	F	0	0	3yo	Race	N	Y	Done	N	Retired	ASB	5	Poor performance
1264	258	F	0	0	5+yo	Race	N	Y	Done	N	Retired	ASB	5	Poor performance
1459	85	F	0	0	4yo	Race	N	Y	Done	N	Retired	Retired	5	Poor performance
1482	816	F	0	0	2yo	Race	N	Y	Done	N	Retired	ASB	5	Poor performance
1504	395	F	0	0	2yo	Race	N	Y	Done	N	Retired	Retired	5	Poor performance
1539	298	NM	0	0	4yo	Race	N	Y	Done	N	Retired	Retired	5	Poor performance
1576	101	F	0	0	3yo	Race	N	Y	Done	N	Retired	Retired	5	Poor performance
1631	745	F	0	0	3yo	Race	N	Y	Done	N	Retired	ASB	5	Poor performance
2156	248	F	0	0	3yo	Race	N	Y	Done	N	Retired	ASB	5	Poor performance
2262	667	NM	0	0	4yo	Race	N	Y	Done	N	Retired	Retired	5	Poor performance
2065	660	NM	0	0	UR	UT	N	Y	Done	N	Retired	Retired	5	Poor performance
656	123	F	0	0	4yo	Race	N	Y	Done	N	Retired	Retired	5.08333333333333	Poor performance
965	378	NM	1	0	3yo	Race	N	Y	Done	N	Retired	Retired	5.08333333333333	Poor performance
2111	336	NM	0	0	3yo	Race	N	Y	Done	N	Retired	Retired	5.08333333333333	Poor performance
617	484	F	0	0	2yo	Race	N	Y	Done	N	Retired	Retired	5.16666666666667	Poor performance
1298	601	NM	0	0	3yo	Race	N	Y	Done	N	Retired	Industry	5.16666666666667	Poor performance
1308	803	F	0	0	UR	Train	N	Y	Done	N	Retired	Retired	5.16666666666667	Poor performance
1550	78	F	0	1	3yo	Race	N	Y	Done	N	Retired	ASB	5.25	Poor performance
1540	728	F	0	0	3yo	Race	N	Y	Done	N	Retired	ASB	5.26369863013699	Poor performance
2092	161	NM	0	0	4yo	Race	N	Y	Done	N	Retired	Retired	5.33333333333333	Poor performance
573	608	F	1	0	2yo	Race	N	Y	Done	N	Retired	ASB	5.41666666666667	Poor performance
1598	287	F	0	0	5+yo	Race	N	Y	Done	N	Retired	Retired	5.41666666666667	Poor performance
1023	486	F	0	1	2yo	Race	N	Y	Done	N	Retired	ASB	5.5	Poor performance
499	94	F	0	0	3yo	Race	N	Y	Done	N	Retired	Retired	5.58333333333333	Poor performance
1070	731	F	0	0	4yo	Race	N	Y	Done	N	Retired	ASB	5.58333333333333	Poor performance
1323	511	NM	1	0	4yo	Race	N	Y	Done	N	Retired	Retired	5.58333333333333	Poor performance
2053	613	F	0	1	4yo	Race	N	Y	Done	N	Retired	ASB	5.66666666666667	Poor performance
540	458	F	0	0	3yo	Race	N	Y	Done	N	Retired	ASB	5.66666666666667	Poor performance
1080	644	NM	0	0	3yo	Race	N	Y	Done	N	Retired	Retired	5.66666666666667	Poor performance
1633	344	F	0	0	4yo	Race	N	Y	Done	N	Retired	ASB	5.66666666666667	Poor performance
765	223	F	0	0	2yo	Race	N	Y	Done	N	Retired	ASB	5.75	Poor performance
739	129	F	0	0	3yo	Race	N	Y	Done	N	Retired	Retired	5.81849315068493	Poor performance
562	323	F	0	1	2yo	Race	N	Y	Done	N	Retired	Retired	5.83333333333333	Poor performance
744	587	F	1	1	4yo	Race	N	Y	Done	N	Retired	ASB	5.83333333333333	Poor performance
1912	529	F	0	1	3yo	Race	N	Y	Done	N	Retired	Retired	5.83333333333333	Poor performance
694	506	F	0	0	3yo	Race	N	Y	Done	N	Retired	ASB	5.83333333333333	Poor performance
1041	310	NM	0	0	4yo	Race	N	Y	Done	N	Retired	Retired	5.83333333333333	Poor performance
1785	696	F	0	0	3yo	Race	N	Y	Done	N	Retired	ASB	5.83333333333333	Poor performance
821	261	F	0	1	2yo	Race	N	Y	Done	N	Retired	Retired	5.91666666666667	Poor performance
722	223	F	0	0	4yo	Race	N	Y	Done	N	Retired	ASB	5.91666666666667	Poor performance
568	881	F	0	1	3yo	Race	N	Y	Done	N	Retired	ASB	6	Poor performance
838	450	F	0	1	2yo	Race	N	Y	Done	N	Retired	ASB	6	Poor performance
2182	119	NM	0	1	2yo	Race	N	Y	Done	N	Retired	Retired	6	Poor performance
447	823	F	0	0	2yo	Race	N	Y	Done	N	Retired	ASB	6	Poor performance
476	650	F	0	0	2yo	Race	N	Y	Done	N	Retired	ASB	6	Poor performance
785	185	F	0	0	3yo	Race	N	Y	Done	N	Retired	ASB	6	Poor performance
914	386	F	0	0	3yo	Race	N	Y	Done	N	Retired	Retired	6	Poor performance
1037	788	NM	0	0	3yo	Race	N	Y	Done	N	Retired	Retired	6	Poor performance
1146	193	NM	0	0	4yo	Race	N	Y	Done	N	Retired	Retired	6	Poor performance
1478	791	F	1	0	3yo	Race	N	Y	Done	N	Retired	ASB	6	Poor performance
1507	767	NM	0	0	2yo	Race	N	Y	Done	N	Retired	Retired	6	Poor performance
1605	503	F	0	0	5+yo	Race	N	Y	Done	N	Retired	Retired	6	Poor performance
1985	46	NM	0	0	5+yo	Race	N	Y	Done	N	Retired	Industry	6	Poor performance
2230	104	F	1	0	3yo	Race	N	Y	Done	N	Retired	Retired	6	Poor performance
2286	499	NM	0	0	4yo	Race	N	Y	Done	N	Retired	Retired	6	Poor performance
2312	121	F	0	0	3yo	Race	N	Y	Done	N	Retired	ASB	6	Poor performance
2339	104	F	0	0	3yo	Race	N	Y	Done	N	Retired	Retired	6	Poor performance
1182	503	F	0	0	UR	Train	N	Y	Done	N	Retired	ASB	6	Poor performance
2047	77	F	0	0	UR	Train	N	Y	Done	N	Retired	ASB	6	Poor performance
2364	137	NM	0	0	UR	Train	N	Y	Done	N	Retired	Retired	6	Poor performance
2000	636	F	0	0	UR	UT	N	Y	Done	N	Retired	Retired	6	Poor performance
1560	517	F	0	0	3yo	Race	N	Y	Done	N	Retired	Retired	6.08333333333333	Poor performance
2011	766	F	0	0	2yo	Race	N	Y	Done	N	Retired	ASB	6.16666666666667	Poor performance
2078	444	NM	0	1	3yo	Race	N	Y	Done	N	Retired	Retired	6.25	Poor performance
671	463	NM	0	1	4yo	Race	N	Y	Done	N	Retired	Retired	6.25	Poor performance
747	479	F	1	0	2yo	Race	N	Y	Done	N	Retired	ASB	6.25	Poor performance
1652	223	F	0	0	4yo	Race	N	Y	Done	N	Retired	Retired	6.25	Poor performance
1173	341	F	0	1	3yo	Race	N	Y	Done	N	Retired	ASB	6.33333333333333	Poor performance
917	510	F	0	1	3yo	Race	N	Y	Done	N	Retired	ASB	6.41666666666667	Poor performance
1168	94	F	0	0	UR	Train	N	Y	Done	N	Retired	Retired	6.41666666666667	Poor performance
1119	512	F	0	0	2yo	Race	N	Y	Done	N	Retired	ASB	6.58333333333333	Poor performance
2105	138	NM	0	0	5+yo	Race	N	Y	Done	N	Retired	Retired	6.91666666666667	Poor performance
1822	759	NM	0	1	2yo	Race	N	Y	Done	N	Retired	Industry	7	Poor performance
456	450	NM	1	1	2yo	Race	N	Y	Done	N	Retired	Retired	7	Poor performance
1170	54	F	0	1	3yo	Race	N	Y	Done	N	Retired	Retired	7	Poor performance
465	310	F	0	0	3yo	Race	N	Y	Done	N	Retired	Retired	7	Poor performance
566	814	NM	0	0	3yo	Race	N	Y	Done	N	Retired	Retired	7	Poor performance
697	712	F	0	0	2yo	Race	N	Y	Done	N	Retired	ASB	7	Poor performance
903	60	F	0	0	4yo	Race	N	Y	Done	N	Retired	Retired	7	Poor performance
907	189	NM	0	0	2yo	Race	N	Y	Done	N	Retired	Retired	7	Poor performance
1177	867	F	0	0	3yo	Race	N	Y	Done	N	Retired	ASB	7	Poor performance
1599	816	NM	0	0	5+yo	Race	N	Y	Done	N	Retired	Retired	7	Poor performance
1990	161	F	0	0	4yo	Race	N	Y	Done	N	Retired	Retired	7	Poor performance
2216	122	F	0	0	3yo	Race	N	Y	Done	N	Retired	Retired	7	Poor performance
2243	694	F	0	0	3yo	Race	N	Y	Done	N	Retired	Retired	7	Poor performance
1914	208	F	0	0	UR	Train	N	Y	Done	N	Retired	Retired	7	Poor performance
1736	685	M	0	0	UR	UT	N	Y	Done	N	Sale/Export	Sale	7	Poor performance
606	261	NM	0	1	2yo	Race	N	Y	Done	N	Retired	Retired	7.33333333333333	Poor performance
1933	722	F	0	0	3yo	Race	N	Y	Done	N	Retired	Retired	7.33333333333333	Poor performance
1943	306	F	1	0	5+yo	Race	N	Y	Done	N	Retired	ASB	7.33333333333333	Poor performance
1997	684	NM	0	0	3yo	Race	N	Y	Done	N	Retired	Retired	7.41666666666667	Poor performance
1453	725	F	0	1	3yo	Race	N	Y	Done	N	Retired	ASB	7.5	Poor performance
1464	335	F	0	0	3yo	Race	N	Y	Done	N	Retired	Retired	7.66666666666667	Poor performance
1898	173	F	0	0	UR	Train	N	Y	Done	N	Retired	Retired	7.66666666666667	Poor performance
1067	719	F	0	0	2yo	Race	N	Y	Done	N	Retired	ASB	7.75	Poor performance
1642	522	F	0	0	4yo	Race	N	Y	Done	N	Retired	ASB	7.83333333333333	Poor performance
471	261	NM	1	0	3yo	Race	N	Y	Done	N	Retired	Retired	8	Poor performance
2196	648	F	0	0	3yo	Race	Y	Y	Done	N	Retired	ASB	8.58333333333333	Poor performance
1280	222	NM	0	0	3yo	Race	N	Y	Done	N	Retired	Retired	10	Poor performance
652	295	F	0	1	2yo	Train	N	Y	Done	N	Returned to Owner	Returned to Owner		Poor performance
1054	322	NM	1	1	UR	Train	N	Y	Done	N	Retired	Retired		Poor performance
1814	525	F	0	0	3yo	Race	N	Y	Done	N	Retired	Retired		Poor performance
625	310	NM	0	0	3yo	Train	N	Y	Done	N	Returned to Owner	Returned to Owner		Poor performance
680	128	F	0	0	2yo	Train	N	Y	Done	N	Returned to Owner	Returned to Owner		Poor performance
751	336	F	0	0	5+yo	Train	N	Y	Done	N	Returned to Owner	Returned to Owner		Poor performance
968	310	NM	0	0	4yo	Train	N	Y	Done	N	Returned to Owner	Returned to Owner		Poor performance
1501	42	F	0	0	UR	Train	N	Y	Done	N	Retired	Retired		Poor performance
1882	758	NM	0	0	3yo	Train	N	Y	Done	N	Returned to Owner	Returned to Owner		Poor performance
2372	821	NM	0	0	3yo	Train	N	Y	Done	N	Returned to Owner	Returned to Owner		Poor performance
921	703	M	0	0	UR	UT	N	Y	Done	N	Sale/Export	Sale		Poor performance
2159	543	M	0	0	UR	UT	N	Y	Done	N	Retired	Retired		Poor performance
1999	342	NM	0	1	2yo	Train	N	Y	Done	N	Returned to Owner	Returned to Owner		Personal reasons
2200	676	M	1	0	UR	UT	N	Y	Done	N	Sale/Export	Sale	0.5	Owner request
803	708	F	0	0	UR	UT	N	Y	Done	N	Sale/Export	Sale	0.916666666666667	Owner request
909	728	F	0	1	UR	UT	N	Y	Done	N	Sale/Export	Sale	1	Owner request
927	568	F	0	1	UR	UT	N	Y	Done	N	Sale/Export	Sale	1	Owner request
1127	812	NM	1	1	UR	UT	N	Y	Done	N	Sale/Export	Sale	1	Owner request
1383	812	F	0	1	UR	UT	N	Y	Done	N	Sale/Export	Sale	1	Owner request
1676	793	F	0	1	UR	UT	N	Y	Done	N	Sale/Export	Sale	1	Owner request
1839	720	NM	0	1	UR	UT	N	Y	Done	N	Sale/Export	Sale	1	Owner request
1475	737	NM	0	1	UR	UT	N	Y	Done	N	Sale/Export	Sale	1	Owner request
2344	676	M	0	1	UR	UT	N	Y	Done	N	Sale/Export	Sale	1	Owner request
1429	677	M	0	0	UR	UT	N	Y	Done	N	Sale/Export	Sale	1	Owner request
1635	2	M	0	0	UR	UT	N	Y	Done	N	Sale/Export	Sale	1	Owner request
2311	14	F	0	0	UR	UT	N	Y	Done	N	Sale/Export	Sale	1	Owner request
2348	676	F	0	0	UR	UT	N	Y	Done	N	Sale/Export	Sale	1	Owner request
2317	641	F	0	1	UR	UT	N	Y	Done	N	Retired	ASB	2	Owner request
942	32	F	0	0	UR	UT	N	Y	Done	N	Retired	Retired	2	Owner request
1104	748	M	0	0	UR	UT	N	Y	Done	N	Sale/Export	Sale	2	Owner request
1086	598	F	0	1	UR	UT	N	Y	Done	N	Retired	ASB	3	Owner request
472	767	F	0	0	3yo	Race	N	Y	Done	N	Retired	Retired	3	Owner request
639	207	F	0	0	3yo	Race	N	Y	Done	N	Retired	ASB	3	Owner request
1321	635	F	0	0	2yo	Race	N	Y	Done	N	Retired	ASB	3	Owner request
1623	802	NM	0	0	3yo	Race	N	Y	Done	N	Retired	Retired	3	Owner request
1823	660	M	0	0	UR	UT	N	Y	Done	N	Retired	Retired	3	Owner request
1864	259	F	0	0	UR	Train	N	Y	Done	N	Retired	ASB	3.08333333333333	Owner request
1355	701	F	0	0	UR	UT	N	Y	Done	N	Retired	Retired	3.08881278538813	Owner request
1312	223	F	0	0	2yo	Race	N	Y	Done	N	Retired	ASB	3.33333333333333	Owner request
1019	219	F	0	0	3yo	Race	N	Y	Done	N	Retired	ASB	3.66666666666667	Owner request
1275	784	F	0	0	2yo	Race	N	Y	Done	N	Retired	ASB	3.71050228310502	Owner request
1744	850	F	0	0	3yo	Race	N	Y	Done	N	Retired	ASB	3.75	Owner request
1951	585	F	0	1	2yo	Race	N	Y	Done	N	Retired	ASB	4	Owner request
2330	805	NM	0	1	3yo	Race	N	Y	Done	N	Retired	Retired	4	Owner request
560	650	F	0	1	2yo	Race	N	Y	Done	N	Retired	Retired	4	Owner request
581	713	F	0	1	2yo	Race	N	Y	Done	N	Retired	ASB	4	Owner request
742	348	F	0	1	3yo	Race	N	Y	Done	N	Retired	Retired	4	Owner request
1289	220	F	0	1	3yo	Race	N	Y	Done	N	Retired	ASB	4	Owner request
1450	446	F	0	1	3yo	Race	N	Y	Done	N	Retired	ASB	4	Owner request
2340	33	M	0	1	UR	Train	N	Y	Done	N	Retired	Retired	4	Owner request
720	209	F	0	0	3yo	Race	N	Y	Done	N	Retired	ASB	4	Owner request
724	85	F	1	0	3yo	Race	N	Y	Done	N	Retired	ASB	4	Owner request
923	280	F	0	0	2yo	Race	N	Y	Done	N	Retired	ASB	4	Owner request
1000	260	F	0	0	2yo	Race	N	Y	Done	N	Retired	ASB	4	Owner request
1591	673	F	1	0	2yo	Race	N	Y	Done	N	Retired	ASB	4	Owner request
1661	87	F	0	0	2yo	Race	N	Y	Done	N	Retired	ASB	4	Owner request
2001	446	F	0	0	4yo	Race	N	Y	Done	N	Retired	ASB	4	Owner request
2131	72	F	0	0	2yo	Race	N	Y	Done	N	Retired	Retired	4	Owner request
2226	33	M	1	0	2yo	Race	N	Y	Done	N	Retired	Retired	4	Owner request
1654	72	F	0	0	UR	Train	N	Y	Done	N	Retired	Retired	4	Owner request
1925	125	F	0	0	UR	Train	N	Y	Done	N	Retired	ASB	4	Owner request
2175	121	F	0	0	UR	UT	N	Y	Done	N	Sale/Export	Sale	4	Owner request
2205	21	F	0	0	UR	UT	N	Y	Done	N	Retired	Retired	4	Owner request
1741	67	F	0	0	3yo	Race	N	Y	Done	N	Retired	ASB	4.16666666666667	Owner request
685	47	M	0	0	UR	Train	N	Y	Done	N	Retired	Retired	4.16666666666667	Owner request
1002	698	F	0	0	4yo	Race	N	Y	Done	N	Retired	Retired	4.25	Owner request
1420	68	NM	0	0	4yo	Race	N	Y	Done	N	Retired	Retired	4.25	Owner request
1319	705	F	0	1	2yo	Race	N	Y	Done	N	Retired	ASB	4.66666666666667	Owner request
1489	262	F	0	1	3yo	Race	N	Y	Done	N	Retired	ASB	5	Owner request
725	404	F	0	1	2yo	Race	N	Y	Done	N	Retired	ASB	5	Owner request
766	697	F	0	1	3yo	Race	N	Y	Done	N	Retired	ASB	5	Owner request
1265	262	F	0	1	3yo	Race	N	Y	Done	N	Retired	ASB	5	Owner request
1527	74	F	0	1	2yo	Race	N	Y	Done	N	Retired	ASB	5	Owner request
2301	391	F	0	1	3yo	Race	N	Y	Done	N	Retired	ASB	5	Owner request
700	249	F	0	0	3yo	Race	N	Y	Done	N	Retired	ASB	5	Owner request
775	481	F	0	0	3yo	Race	N	Y	Done	N	Retired	ASB	5	Owner request
800	816	F	0	0	3yo	Race	N	Y	Done	N	Retired	ASB	5	Owner request
1012	87	F	0	0	3yo	Race	N	Y	Done	N	Retired	ASB	5	Owner request
1060	765	F	0	0	3yo	Race	N	Y	Done	N	Retired	ASB	5	Owner request
1315	768	F	0	0	2yo	Race	N	Y	Done	N	Retired	ASB	5	Owner request
2008	80	F	0	0	3yo	Race	N	Y	Done	N	Retired	ASB	5	Owner request
2180	80	F	0	0	3yo	Race	N	Y	Done	N	Retired	ASB	5	Owner request
940	551	F	0	0	UR	Train	N	Y	Done	N	Retired	ASB	5	Owner request
1779	699	F	1	0	UR	Train	N	Y	Done	N	Retired	Industry	5	Owner request
1030	24	M	0	0	UR	UT	N	Y	Done	N	Retired	Retired	5	Owner request
1449	751	M	0	0	UR	UT	N	Y	Done	N	Sale/Export	Sale	5	Owner request
1133	124	F	0	0	2yo	Race	N	Y	Done	N	Retired	ASB	5.16666666666667	Owner request
2238	523	M	0	1	3yo	Race	N	Y	Done	N	Retired	Retired	5.25	Owner request
2249	617	F	0	0	3yo	Race	N	Y	Done	N	Retired	ASB	5.33333333333333	Owner request
1302	784	F	0	0	4yo	Race	N	Y	Done	N	Retired	Retired	5.33607305936073	Owner request
527	735	F	1	0	4yo	Race	N	Y	Done	N	Retired	Retired	5.41666666666667	Owner request
1389	223	NM	0	0	3yo	Race	N	Y	Done	N	Retired	Retired	5.41666666666667	Owner request
2063	152	F	1	0	3yo	Race	N	Y	Done	N	Retired	ASB	5.41666666666667	Owner request
687	47	NM	0	0	4yo	Race	N	Y	Done	N	Retired	Retired	5.5	Owner request
688	47	M	0	0	4yo	Race	N	Y	Done	N	Retired	Retired	5.5	Owner request
851	728	F	0	0	2yo	Race	N	Y	Done	N	Retired	ASB	5.51917808219178	Owner request
1930	582	F	0	0	3yo	Race	N	Y	Done	N	Retired	ASB	5.75	Owner request
916	529	F	0	0	4yo	Race	N	Y	Done	N	Retired	ASB	5.91666666666667	Owner request
681	816	F	1	1	2yo	Race	N	Y	Done	N	Retired	ASB	6	Owner request
1474	881	F	0	1	2yo	Race	N	Y	Done	N	Retired	ASB	6	Owner request
1567	85	F	0	1	3yo	Race	N	Y	Done	N	Retired	ASB	6	Owner request
1572	278	F	0	1	2yo	Race	N	Y	Done	N	Retired	Retired	6	Owner request
2272	683	F	0	1	2yo	Race	N	Y	Done	N	Retired	ASB	6	Owner request
538	527	F	0	1	2yo	Race	N	Y	Done	N	Retired	ASB	6	Owner request
670	420	F	0	1	2yo	Race	N	Y	Done	N	Retired	ASB	6	Owner request
1327	836	F	0	1	3yo	Race	N	Y	Done	N	Retired	ASB	6	Owner request
1587	391	F	0	1	4yo	Race	N	Y	Done	N	Retired	ASB	6	Owner request
1727	682	F	1	1	3yo	Race	N	Y	Done	N	Retired	ASB	6	Owner request
1952	391	F	0	1	UR	Train	N	Y	Done	N	Retired	ASB	6	Owner request
634	744	F	0	0	2yo	Race	N	Y	Done	N	Retired	ASB	6	Owner request
649	132	F	1	0	3yo	Race	N	Y	Done	N	Retired	ASB	6	Owner request
774	465	F	0	0	3yo	Race	N	Y	Done	N	Retired	ASB	6	Owner request
1084	125	F	0	0	3yo	Race	N	Y	Done	N	Retired	Retired	6	Owner request
1126	220	F	0	0	2yo	Race	N	Y	Done	N	Retired	ASB	6	Owner request
1181	85	F	0	0	3yo	Race	N	Y	Done	N	Retired	ASB	6	Owner request
1300	235	F	0	0	4yo	Race	N	Y	Done	N	Retired	ASB	6	Owner request
1565	819	F	1	0	3yo	Race	N	Y	Done	N	Retired	ASB	6	Owner request
1628	271	F	0	0	3yo	Race	N	Y	Done	N	Retired	ASB	6	Owner request
2352	262	F	0	0	3yo	Race	N	Y	Done	N	Retired	ASB	6	Owner request
2232	676	F	1	0	UR	UT	N	Y	Done	N	Retired	Retired	6	Owner request
2341	676	M	0	0	UR	UT	N	Y	Done	N	Retired	Retired	6	Owner request
2343	676	F	0	0	UR	UT	N	Y	Done	N	Retired	Retired	6	Owner request
1509	387	NM	0	0	3yo	Race	N	Y	Done	N	Retired	Retired	6.03013698630137	Owner request
954	47	M	0	0	UR	Train	N	Y	Done	N	Retired	Retired	6.33333333333333	Owner request
420	538	M	0	1	3yo	Race	N	Y	Done	N	Retired	ASB	6.75	Owner request
1207	595	F	1	1	3yo	Race	N	Y	Done	N	Retired	ASB	6.83333333333333	Owner request
1204	784	F	0	0	3yo	Race	N	Y	Done	N	Retired	ASB	6.96324200913242	Owner request
646	158	NM	0	1	3yo	Race	N	Y	Done	N	Retired	Retired	7	Owner request
494	803	NM	0	1	3yo	Race	N	Y	Done	N	Retired	Retired	7	Owner request
515	85	F	0	1	2yo	Race	N	Y	Done	N	Retired	ASB	7	Owner request
1996	228	F	0	1	3yo	Race	N	Y	Done	N	Retired	ASB	7	Owner request
2355	594	F	1	1	4yo	Race	N	Y	Done	N	Retired	Retired	7	Owner request
743	877	F	0	0	2yo	Race	N	Y	Done	N	Retired	ASB	7	Owner request
810	775	NM	0	0	3yo	Race	N	Y	Done	N	Retired	Retired	7	Owner request
911	694	F	0	0	4yo	Race	N	Y	Done	N	Retired	ASB	7	Owner request
1122	155	NM	0	0	3yo	Race	N	Y	Done	N	Retired	Industry	7	Owner request
1568	75	F	0	0	3yo	Race	N	Y	Done	N	Retired	Retired	7	Owner request
2022	35	F	0	0	3yo	Race	Y	Y	Done	N	Retired	ASB	7	Owner request
2381	258	F	0	0	5+yo	Race	N	Y	Done	N	Retired	ASB	7	Owner request
1364	594	NM	0	0	UR	Train	N	Y	Done	N	Retired	Retired	7	Owner request
1103	813	NM	0	0	3yo	Race	Y	Y	Done	N	Retired	Retired	7.16666666666667	Owner request
1026	638	F	0	0	3yo	Race	N	Y	Done	N	Retired	ASB	7.33333333333333	Owner request
686	47	NM	0	0	3yo	Race	N	Y	Done	N	Retired	Retired	7.41666666666667	Owner request
708	398	F	0	1	2yo	Race	N	Y	Done	N	Retired	ASB	7.58333333333333	Owner request
683	821	F	0	0	2yo	Race	N	Y	Done	N	Retired	ASB	7.58333333333333	Owner request
587	798	F	0	1	4yo	Race	N	Y	Done	N	Retired	ASB	7.75	Owner request
2161	768	NM	0	1	4yo	Race	N	Y	Done	N	Retired	Industry	8	Owner request
2090	655	F	1	0	4yo	Race	N	Y	Done	N	Retired	ASB	8	Owner request
2260	756	F	0	0	3yo	Race	N	Y	Done	N	Retired	Retired	8	Owner request
1512	638	F	0	0	UR	UT	N	Y	Done	N	Retired	ASB	8	Owner request
884	611	F	0	1	2yo	Race	N	Y	Done	N	Retired	ASB		Owner request
1161	561	M	0	0	UR	UT	N	Y	Done	N	Retired	Retired		Owner request
1431	726	M	0	0	UR	UT	N	Y	Done	N	Retired	ASB		Owner request
645	111	F	0	0	4yo	Race	N	Y	Done	N	Retired	Retired		Other- Trainer disqualified
1663	886	F	0	0	UR	UT	N	Y	Done	N	Sale/Export	Sale	2	Other- Too small
1390	168	F	0	0	2yo	Race	Y	Y	Done	N	Retired	ASB	7	Other- Too old
1251	424	F	0	0	4yo	Race	Y	Y	Done	N	Retired	ASB	7.25	Other- Too old
1671	445	F	0	1	3yo	Race	N	Y	Done	N	Retired	ASB	7.33333333333333	Other- Too old
2184	118	F	0	1	2yo	Race	N	Y	Done	N	Retired	Retired	7.41666666666667	Other- Too old
626	529	NM	0	1	3yo	Race	Y	Y	Done	N	Retired	Retired	7.41666666666667	Other- Too old
1678	124	NM	0	0	3yo	Race	N	Y	Done	N	Retired	Retired	7.41666666666667	Other- Too old
1148	22	F	0	0	UR	UT	N	Y	Done	N	Sale/Export	Sale	1	Other- lost property
1510	740	NM	0	0	3yo	Race	N	Y	Done	N	Retired	Retired	3	Other- Financial reasons
1194	18	F	0	0	UR	UT	N	Y	Done	N	Retired	Retired	3	Other- Financial reasons
1045	522	NM	0	1	UR	Train	N	Y	Done	N	Retired	Retired	4	Other- Financial reasons
1167	517	NM	0	0	3yo	Race	N	Y	Done	N	Retired	Retired	4	Other- Financial reasons
2010	128	NM	0	0	3yo	Race	N	Y	Done	N	Retired	Retired	4	Other- Financial reasons
849	810	F	0	0	UR	UT	N	Y	Done	N	Retired	Retired		Other- Financial reasons
1226	809	F	0	0	UR	UT	N	Y	Done	N	Retired	Retired		Other- Financial reasons
1850	809	F	0	0	UR	UT	N	Y	Done	N	Retired	Retired		Other- Financial reasons
1936	809	M	0	0	UR	UT	N	Y	Done	N	Retired	Retired		Other- Financial reasons
1944	744	F	0	0	UR	UT	N	Y	Done	N	Retired	Retired		Other- Financial reasons
1941	17	F	0	0	UR	UT	N	Y	Done	N	Retired	Retired	2	Other- DNA typing
1412	789	NM	0	1	2yo	Train	Y	Y	Done	N	Participating in racing	Spelling		Illness/Injury
1152	102	F	0	0	UR	UT	N	Y	Done	N	Participating in racing	Active non-stable training		Illness/Injury
902	375	F	0	0	UR	Train	N	Y	Done	N	Other	Financial dispute		Financial reasons
1579	513	F	0	0	UR	Train	N	Y	Done	N	Returned to Owner	Returned to Owner		Financial reasons
2389	202	M	0	0	3yo	Train	N	Y	Done	N	Other	Financial dispute		Financial reasons
2353	731	F	0	0	UR	UT	N	Y	Done	N	Other	Financial dispute		Financial reasons
1548	560	M	0	1	UR	UT	N	Y	Done	N	Sale/Export	Sale	2	Behaviour
737	27	F	0	0	UR	UT	N	Y	Done	N	Retired	Retired	2	Behaviour
1798	717	F	0	0	UR	Train	N	Y	Done	N	Retired	ASB	3	Behaviour
1263	706	M	0	0	UR	UT	N	Y	Done	N	Retired	Retired	3.16666666666667	Behaviour
871	673	F	0	0	3yo	Race	N	Y	Done	N	Retired	ASB	4	Behaviour
1915	229	F	0	0	4yo	Race	N	Y	Done	N	Retired	Retired	4	Behaviour
789	76	F	0	0	UR	UT	N	Y	Done	N	Sale/Export	Sale	4	Behaviour
706	370	F	0	0	4yo	Race	N	Y	Done	N	Retired	Retired	4.58333333333333	Behaviour
642	501	F	0	0	3yo	Race	N	Y	Done	N	Retired	ASB	4.66666666666667	Behaviour
2004	636	F	0	1	5+yo	Race	N	Y	Done	N	Retired	Retired	5	Behaviour
882	772	F	0	0	5+yo	Race	N	Y	Done	N	Retired	ASB	5	Behaviour
1367	318	NM	0	0	3yo	Race	N	Y	Done	N	Retired	Retired	5	Behaviour
1995	636	F	0	0	UR	UT	N	Y	Done	N	Retired	Retired	5	Behaviour
1774	752	F	0	1	4yo	Race	N	Y	Done	N	Retired	Retired	6	Behaviour
961	220	F	0	0	3yo	Race	N	Y	Done	N	Retired	Retired	6	Behaviour
996	837	F	0	0	3yo	Race	N	Y	Done	N	Retired	ASB	6	Behaviour
2005	636	F	0	0	UR	UT	N	Y	Done	N	Retired	Retired	6	Behaviour
705	412	F	0	0	3yo	Race	Y	Y	Done	N	Retired	ASB	6.08881278538813	Behaviour
510	645	F	0	0	4yo	Race	N	Y	Done	N	Retired	Retired	6.33333333333333	Behaviour
2006	371	NM	0	0	4yo	Race	N	Y	Done	N	Retired	Retired	6.41666666666667	Behaviour
569	459	F	0	0	UR	Train	N	Y	Done	N	Retired	ASB	6.41666666666667	Behaviour
1872	424	F	0	0	3yo	Race	Y	Y	Done	N	Retired	ASB	6.75	Behaviour
1053	285	F	0	0	3yo	Race	N	Y	Done	N	Retired	ASB	6.83333333333333	Behaviour
1418	75	F	0	0	UR	Train	N	Y	Done	N	Retired	Retired	7	Behaviour
801	622	NM	0	0	3yo	Race	N	Y	Done	N	Retired	Retired	7.25	Behaviour
2271	801	F	0	0	3yo	Race	N	Y	Done	N	Retired	Retired	7.3689497716895	Behaviour
1588	55	NM	0	0	2yo	Race	N	Y	Done	N	Retired	Retired	8	Behaviour
1992	256	NM	0	1	2yo	Race	N	Y	Done	N	Retired	Retired		Behaviour
1963	825	NM	0	0	5+yo	Train	N	Y	Done	N	Returned to Owner	Returned to Owner		Behaviour
2058	237	F	0	0	UR	UT	N	Y	Done	N	Sale/Export	Sale		Behaviour
520	700	F	1	1	3yo	Train	N	Y	Done	N	Unspecified	Unspecified
579	257	F	0	1	3yo	Train	N	Y	Done	N	Unspecified	Unspecified
754	167	NM	0	1	2yo	Train	N	Y	Done	N	Unspecified	Unspecified
812	533	NM	0	1	2yo	Train	N	Y	Done	N	Unspecified	Unspecified
856	71	F	0	1	2yo	Train	Y	Y	Done	N	Participating in racing	Training/Racing
885	581	F	0	1	3yo	Train	Y	Y	Done	N	Participating in racing	Training/Racing
889	879	NM	0	1	3yo	Train	Y	Y	Done	N	Participating in racing	Training/Racing
945	731	F	0	1	UR	Train	N	Y	Done	N	Unspecified	Unspecified
1042	317	F	0	1	UR	Train	N	Y	Done	N	Unspecified	Unspecified
1114	672	NM	0	1	3yo	Train	Y	Y	Done	N	Participating in racing	Training/Racing
1118	68	F	0	1	3yo	Train	N	Y	Done	N	Participating in racing	Training/Racing
1158	85	F	0	1	UR	Train	N	Y	Done	N	Unspecified	Unspecified
1318	172	F	0	1	3yo	Train	N	Y	Done	N	Unspecified	Unspecified
1398	807	F	0	1	3yo	Train	Y	Y	Done	N	Participating in racing	Training/Racing
1520	652	NM	0	1	3yo	Train	N	Y	Done	N	Unspecified	Unspecified
1526	869	NM	0	1	4yo	Train	N	Y	Done	N	Participating in racing	Training/Racing
1535	696	NM	0	1	2yo	Train	Y	Y	Done	N	Participating in racing	Training/Racing
1762	700	NM	0	1	3yo	Train	N	Y	Done	N	Unspecified	Unspecified
1856	475	NM	0	1	3yo	Train	N	Y	Done	N	Unspecified	Unspecified
1953	261	M	0	1	5+yo	Train	Y	Y	Done	N	Participating in racing	Training/Racing
2050	510	F	0	1	UR	Train	N	Y	Done	N	Unspecified	Unspecified
2246	769	NM	0	1	4yo	Train	Y	Y	Done	N	Participating in racing	Training/Racing
1191	569	M	0	1	UR	UT	N	Y	Done	N	Unspecified	Unspecified
1403	727	M	1	1	UR	UT	N	Y	Done	N	Unspecified	Unspecified
1422	829	F	0	1	UR	UT	N	Y	Done	N	Unspecified	Unspecified
1483	NA	NA	0	1	UR	UT	N	Y	Done	N	Unspecified	Unspecified
1771	562	M	0	1	UR	UT	N	Y	Done	N	Unspecified	Unspecified
2055	659	M	1	1	UR	UT	N	Y	Done	N	Participating in racing	Training/Racing
2179	763	F	0	1	UR	UT	N	Y	Done	N	Unspecified	Unspecified
586	868	F	0	1	3yo	Train	Y	Y	Done	N	Participating in racing	Training/Racing
640	517	NM	0	1	3yo	Train	N	Y	Done	N	Unspecified	Unspecified
644	389	NM	0	1	2yo	Train	N	Y	Done	N	Unspecified	Unspecified
888	138	NM	0	1	3yo	Train	Y	Y	Done	N	Participating in racing	Training/Racing
918	434	NM	1	1	3yo	Train	Y	Y	Done	N	Participating in racing	Training/Racing
995	160	NM	1	1	3yo	Train	N	Y	Done	N	Unspecified	Unspecified
1001	454	NM	0	1	2yo	Train	N	Y	Done	N	Unspecified	Unspecified
1172	63	NM	0	1	4yo	Train	Y	Y	Done	N	Participating in racing	Training/Racing
1448	712	F	0	1	3yo	Train	N	Y	Done	N	Unspecified	Unspecified
1517	579	NM	0	1	2yo	Train	N	Y	Done	N	Unspecified	Unspecified
1573	231	NM	0	1	2yo	Train	N	Y	Done	N	Participating in racing	Training/Racing
1938	283	F	0	1	2yo	Train	N	Y	Done	N	Unspecified	Unspecified
1939	668	NM	0	1	3yo	Train	Y	Y	Done	N	Participating in racing	Training/Racing
2234	84	NM	0	1	3yo	Train	N	Y	Done	N	Unspecified	Unspecified
1266	864	F	1	1	UR	UT	N	Y	Done	N	Unspecified	Unspecified
1909	715	M	0	1	UR	UT	N	Y	Done	N	Unspecified	Unspecified
422	300	NM	0	0	2yo	Train	Y	Y	Done	N	Participating in racing	Training/Racing
475	876	NM	0	0	3yo	Train	N	Y	Done	N	Unspecified	Unspecified
485	73	F	0	0	3yo	Train	N	Y	Done	N	Unspecified	Unspecified
487	719	NM	0	0	3yo	Train	Y	Y	Done	N	Participating in racing	Training/Racing
488	744	F	0	0	3yo	Train	N	Y	Done	N	Unspecified	Unspecified
512	635	NM	0	0	UR	Train	N	Y	Done	N	Unspecified	Unspecified
524	338	F	0	0	3yo	Train	N	Y	Done	N	Unspecified	Unspecified
533	819	NM	0	0	2yo	Train	N	Y	Done	N	Unspecified	Unspecified
552	651	F	0	0	4yo	Train	N	Y	Done	N	Unspecified	Unspecified
588	145	F	0	0	3yo	Train	N	Y	Done	N	Unspecified	Unspecified
623	589	NM	0	0	3yo	Train	Y	Y	Done	N	Participating in racing	Training/Racing
624	800	F	0	0	3yo	Train	N	Y	Done	N	Unspecified	Unspecified
629	798	F	0	0	UR	Train	N	Y	Done	N	Unspecified	Unspecified
630	619	NM	0	0	5+yo	Train	Y	Y	Done	N	Participating in racing	Training/Racing
650	865	NM	0	0	UR	Train	N	Y	Done	N	Unspecified	Unspecified
678	455	NM	0	0	3yo	Train	N	Y	Done	N	Unspecified	Unspecified
731	74	F	0	0	UR	Train	N	Y	Done	N	Unspecified	Unspecified
738	737	NM	0	0	2yo	Train	N	Y	Done	N	Participating in racing	Training/Racing
773	199	F	0	0	UR	Train	N	Y	Done	N	Unspecified	Unspecified
777	811	F	0	0	UR	Train	N	Y	Done	N	Unspecified	Unspecified
874	523	M	0	0	3yo	Train	N	Y	Done	N	Unspecified	Unspecified
908	651	F	0	0	3yo	Train	N	Y	Done	N	Unspecified	Unspecified
931	661	NM	1	0	4yo	Train	N	Y	Done	N	Unspecified	Unspecified
1014	626	F	0	0	UR	Train	N	Y	Done	N	Unspecified	Unspecified
1032	865	F	0	0	UR	Train	N	Y	Done	N	Unspecified	Unspecified
1051	489	NM	0	0	3yo	Train	Y	Y	Done	N	Participating in racing	Training/Racing
1090	48	F	0	0	3yo	Train	N	Y	Done	N	Unspecified	Unspecified
1096	469	NM	0	0	UR	Train	N	Y	Done	N	Unspecified	Unspecified
1117	644	F	0	0	4yo	Train	N	Y	Done	N	Unspecified	Unspecified
1132	694	NM	0	0	3yo	Train	N	Y	Done	N	Participating in racing	Training/Racing
1134	455	NM	0	0	UR	Train	N	Y	Done	N	Unspecified	Unspecified
1141	156	F	0	0	3yo	Train	Y	Y	Done	N	Participating in racing	Training/Racing
1144	674	F	0	0	UR	Train	N	Y	Done	N	Unspecified	Unspecified
1160	647	F	0	0	3yo	Train	N	Y	Done	N	Unspecified	Unspecified
1169	639	NM	0	0	3yo	Train	Y	Y	Done	N	Participating in racing	Training/Racing
1212	251	M	0	0	2yo	Train	N	Y	Done	N	Unspecified	Unspecified
1228	145	M	0	0	3yo	Train	N	Y	Done	N	Unspecified	Unspecified
1297	522	F	1	0	UR	Train	N	Y	Done	N	Unspecified	Unspecified
1373	869	NM	0	0	3yo	Train	Y	Y	Done	N	Participating in racing	Training/Racing
1377	798	M	0	0	UR	Train	N	Y	Done	N	Unspecified	Unspecified
1416	148	NM	0	0	3yo	Train	Y	Y	Done	N	Participating in racing	Training/Racing
1434	509	NM	0	0	3yo	Train	Y	Y	Done	N	Participating in racing	Training/Racing
1480	118	NM	0	0	3yo	Train	N	Y	Done	N	Unspecified	Unspecified
1492	383	F	0	0	UR	Train	N	Y	Done	N	Unspecified	Unspecified
1531	680	NM	0	0	3yo	Train	N	Y	Done	N	Participating in racing	Training/Racing
1547	160	NM	0	0	4yo	Train	N	Y	Done	N	Unspecified	Unspecified
1552	801	F	1	0	4yo	Train	N	Y	Done	N	Participating in racing	Training/Racing
1558	230	F	0	0	4yo	Train	Y	Y	Done	N	Participating in racing	Training/Racing
1575	520	F	1	0	2yo	Train	N	Y	Done	N	Unspecified	Unspecified
1578	173	F	0	0	3yo	Train	N	Y	Done	N	Unspecified	Unspecified
1593	418	NM	0	0	3yo	Train	N	Y	Done	N	Unspecified	Unspecified
1608	139	F	0	0	4yo	Train	Y	Y	Done	N	Participating in racing	Training/Racing
1618	469	F	0	0	4yo	Train	N	Y	Done	N	Unspecified	Unspecified
1649	611	NM	0	0	3yo	Train	N	Y	Done	N	Participating in racing	Training/Racing
1734	474	NM	0	0	3yo	Train	Y	Y	Done	N	Participating in racing	Training/Racing
1738	700	NM	0	0	3yo	Train	N	Y	Done	N	Unspecified	Unspecified
1756	830	NM	0	0	3yo	Train	N	Y	Done	N	Unspecified	Unspecified
1782	865	NM	1	0	UR	Train	N	Y	Done	N	Unspecified	Unspecified
1811	116	NM	0	0	3yo	Train	N	Y	Done	N	Unspecified	Unspecified
1816	211	F	0	0	3yo	Train	N	Y	Done	N	Unspecified	Unspecified
1843	345	M	0	0	UR	Train	N	Y	Done	N	Unspecified	Unspecified
1860	508	NM	1	0	4yo	Train	N	Y	Done	N	Participating in racing	Training/Racing
1863	744	NM	0	0	3yo	Train	N	Y	Done	N	Unspecified	Unspecified
1871	424	F	0	0	4yo	Train	N	Y	Done	N	Unspecified	Unspecified
1900	712	F	0	0	2yo	Train	N	Y	Done	N	Unspecified	Unspecified
1901	251	F	0	0	UR	Train	N	Y	Done	N	Unspecified	Unspecified
1918	811	F	0	0	UR	Train	N	Y	Done	N	Unspecified	Unspecified
1945	195	NM	0	0	3yo	Train	N	Y	Done	N	Unspecified	Unspecified
1957	40	F	0	0	3yo	Train	Y	Y	Done	N	Participating in racing	Training/Racing
1961	803	NM	0	0	3yo	Train	Y	Y	Done	N	Participating in racing	Training/Racing
1966	700	NM	0	0	3yo	Train	N	Y	Done	N	Participating in racing	Training/Racing
1989	629	NM	0	0	2yo	Train	N	Y	Done	N	Unspecified	Unspecified
2032	116	NM	0	0	3yo	Train	N	Y	Done	N	Unspecified	Unspecified
2064	197	NM	0	0	4yo	Train	N	Y	Done	N	Participating in racing	Training/Racing
2067	816	NM	0	0	5+yo	Train	Y	Y	Done	N	Participating in racing	Training/Racing
2093	173	NM	0	0	4yo	Train	N	Y	Done	N	Unspecified	Unspecified
2097	210	F	0	0	4yo	Train	Y	Y	Done	N	Participating in racing	Training/Racing
2149	341	F	1	0	2yo	Train	N	Y	Done	N	Unspecified	Unspecified
2167	774	NM	0	0	3yo	Train	N	Y	Done	N	Unspecified	Unspecified
2264	446	F	0	0	4yo	Train	N	Y	Done	N	Unspecified	Unspecified
2265	532	NM	0	0	2yo	Train	Y	Y	Done	N	Participating in racing	Training/Racing
2282	124	NM	0	0	UR	Train	N	Y	Done	N	Unspecified	Unspecified
2288	530	NM	0	0	5+yo	Train	Y	Y	Done	N	Participating in racing	Training/Racing
2294	775	F	0	0	3yo	Train	N	Y	Done	N	Participating in racing	Training/Racing
2307	596	NM	0	0	3yo	Train	Y	Y	Done	N	Participating in racing	Training/Racing
2334	878	NM	0	0	5+yo	Train	N	Y	Done	N	Participating in racing	Training/Racing
2336	715	NM	0	0	4yo	Train	Y	Y	Done	N	Participating in racing	Training/Racing
2350	253	NM	0	0	UR	Train	N	Y	Done	N	Unspecified	Unspecified
2360	261	NM	0	0	3yo	Train	N	Y	Done	N	Unspecified	Unspecified
2368	529	NM	0	0	UR	Train	N	Y	Done	N	Unspecified	Unspecified
2373	127	NM	0	0	3yo	Train	N	Y	Done	N	Unspecified	Unspecified
2378	325	F	0	0	3yo	Train	N	Y	Done	N	Unspecified	Unspecified
382	737	F	0	0	UR	UT	N	Y	Done	N	Unspecified	Unspecified
385	715	M	0	0	UR	UT	N	Y	Done	N	Unspecified	Unspecified
729	116	M	0	0	UR	UT	N	Y	Done	N	Unspecified	Unspecified
802	600	M	0	0	UR	UT	N	Y	Done	N	Unspecified	Unspecified
873	698	F	0	0	UR	UT	N	Y	Done	N	Unspecified	Unspecified
915	761	F	0	0	UR	UT	N	Y	Done	N	Unspecified	Unspecified
956	316	M	0	0	UR	UT	N	Y	Done	N	Unspecified	Unspecified
1098	852	F	0	0	UR	UT	N	Y	Done	N	Unspecified	Unspecified
1108	658	F	0	0	UR	UT	N	Y	Done	N	Unspecified	Unspecified
1150	733	M	0	0	UR	UT	N	Y	Done	N	Unspecified	Unspecified
1197	763	F	0	0	UR	UT	N	Y	Done	N	Unspecified	Unspecified
1339	717	F	0	0	UR	UT	N	Y	Done	N	Unspecified	Unspecified
1350	675	F	0	0	UR	UT	N	Y	Done	N	Unspecified	Unspecified
1362	774	F	0	0	UR	UT	N	Y	Done	N	Unspecified	Unspecified
1402	174	F	0	0	UR	UT	N	Y	Done	N	Unspecified	Unspecified
1466	710	F	0	0	UR	UT	N	Y	Done	N	Participating in racing	Training/Racing
1646	570	M	0	0	UR	UT	N	Y	Done	N	Unspecified	Unspecified
1673	707	F	0	0	UR	UT	N	Y	Done	N	Unspecified	Unspecified
1700	785	F	0	0	UR	UT	N	Y	Done	N	Unspecified	Unspecified
1709	658	M	1	0	UR	UT	N	Y	Done	N	Unspecified	Unspecified
1710	658	F	0	0	UR	UT	N	Y	Done	N	Unspecified	Unspecified
1713	658	F	0	0	UR	UT	N	Y	Done	N	Unspecified	Unspecified
1749	7	F	0	0	UR	UT	N	Y	Done	N	Participating in racing	Training/Racing
1757	654	M	0	0	UR	UT	N	Y	Done	N	Unspecified	Unspecified
1768	742	F	0	0	UR	UT	N	Y	Done	N	Unspecified	Unspecified
1769	858	M	0	0	UR	UT	N	Y	Done	N	Unspecified	Unspecified
1788	763	F	0	0	UR	UT	N	Y	Done	N	Unspecified	Unspecified
1879	677	F	0	0	UR	UT	N	Y	Done	N	Unspecified	Unspecified
1890	723	F	0	0	UR	UT	N	Y	Done	N	Participating in racing	Training/Racing
2013	742	NM	0	0	UR	UT	N	Y	Done	N	Unspecified	Unspecified
2020	750	M	0	0	UR	UT	N	Y	Done	N	Unspecified	Unspecified
2079	658	M	0	0	UR	UT	N	Y	Done	N	Unspecified	Unspecified
2119	16	M	0	0	UR	UT	N	Y	Done	N	Unspecified	Unspecified
2122	16	M	0	0	UR	UT	N	Y	Done	N	Unspecified	Unspecified
2152	786	F	0	0	UR	UT	N	Y	Done	N	Unspecified	Unspecified
2236	740	M	0	0	UR	UT	N	Y	Done	N	Participating in racing	Training/Racing
2308	755	M	0	0	UR	UT	N	Y	Done	N	Unspecified	Unspecified
2310	756	M	0	0	UR	UT	N	Y	Done	N	Unspecified	Unspecified
2326	774	M	0	0	UR	UT	N	Y	Done	N	Unspecified	Unspecified
2327	774	F	0	0	UR	UT	N	Y	Done	N	Unspecified	Unspecified
2328	774	M	0	0	UR	UT	N	Y	Done	N	Unspecified	Unspecified
3211	NA	F	0	1	3yo	Train	N	N	No contact	N
2665	NA	NM	0	1	4yo	Train	Y	N	Contact- message	N
3212	NA	F	0	1	3yo	Train	N	N	No contact	N
2669	NA	M	0	1	3yo	Train	N	N	Contact- message	N
2674	NA	NM	0	1	2yo	Train	N	N	Contact- message	N
2683	NA	F	0	1	3yo	Train	N	N	Contact- message	N
2688	NA	NM	0	1	4yo	Train	N	N	Contact- message	N
3471	NA	NM	0	1	3yo	Train	N	N	Contact- no message	N
2695	NA	NM	1	1	3yo	Train	N	N	Contact- message	N
2697	NA	M	1	1	UR	Train	N	N	Contact- message	N
2452	NA	M	1	1	UR	Train	N	N	Email only	N
2699	NA	F	0	1	3yo	Train	N	N	Contact- message	N
2700	NA	NM	1	1	3yo	Train	N	N	Contact- message	N
2713	NA	F	0	1	2yo	Train	Y	N	Contact- message	N
2718	NA	F	0	1	3yo	Train	N	N	Contact- message	N
2720	NA	F	0	1	UR	Train	N	N	Contact- message	N
2721	NA	F	0	1	2yo	Train	N	N	Contact- message	N
2570	NA	F	1	1	UR	Train	N	N	Contact- message	N
2725	NA	NM	1	1	UR	Train	N	N	Contact- message	N
2737	NA	NM	0	1	3yo	Train	N	N	Contact- message	N
3501	NA	NM	0	1	UR	Train	N	N	Will call back	N
2741	NA	F	0	1	2yo	Train	Y	N	Contact- message	N
3429	NA	F	0	1	2yo	Train	N	N	Contact- no message	N
3503	NA	F	0	1	3yo	Train	N	N	Will call back	N
2754	NA	F	1	1	4yo	Train	N	N	Contact- message	N
2764	NA	NM	1	1	UR	Train	N	N	Contact- message	N
2576	NA	F	0	1	3yo	Train	N	N	Contact- message	N
2770	NA	NM	1	1	2yo	Train	N	N	Contact- message	N
2771	NA	F	0	1	4yo	Train	N	N	Contact- message	N
2580	NA	F	0	1	2yo	Train	N	N	Contact- message	N
2784	NA	NM	1	1	2yo	Train	N	N	Contact- message	N
2785	NA	F	0	1	3yo	Train	N	N	Contact- message	N
2790	NA	F	0	1	4yo	Train	N	N	Contact- message	N
3473	NA	F	1	1	2yo	Train	Y	N	Contact- no message	N
2586	NA	NM	1	1	UR	Train	N	N	Contact- message	N
2806	NA	F	0	1	5+yo	Train	N	N	Contact- message	N
2554	NA	F	0	1	2yo	Train	N	N	Opt out	N
2809	NA	F	0	1	UR	Train	N	N	Contact- message	N
2589	NA	F	0	1	3yo	Train	N	N	Contact- message	N
3439	NA	NM	0	1	3yo	Train	N	N	Contact- no message	N
2591	NA	NM	0	1	2yo	Train	N	N	Contact- message	N
2825	NA	F	0	1	5+yo	Train	N	N	Contact- message	N
2406	NA	NM	0	1	4yo	Train	N	N	Email only	N
3476	NA	NM	0	1	3yo	Train	N	N	Contact- no message	N
3477	NA	F	0	1	3yo	Train	N	N	Contact- no message	N
2592	NA	F	1	1	2yo	Train	Y	N	Contact- message	N
3371	NA	F	0	1	3yo	Train	N	N	No contact	N
3275	NA	NM	0	1	3yo	Train	N	N	Opt out	N
2845	NA	NM	0	1	UR	Train	N	N	Contact- message	N
2846	NA	F	0	1	UR	Train	N	N	Contact- message	N
2847	NA	NM	0	1	3yo	Train	N	N	Contact- message	N
3285	NA	M	0	1	3yo	Train	N	N	Opt out	N
2863	NA	F	0	1	2yo	Train	N	N	Contact- message	N
3518	NA	NM	0	1	2yo	Train	N	N	Will call back	N
2872	NA	F	0	1	2yo	Train	N	N	Contact- message	N
2873	NA	F	0	1	2yo	Train	N	N	Contact- message	N
3293	NA	NM	0	1	UR	Train	N	N	No contact	N
3445	NA	F	0	1	UR	Train	N	N	Contact- no message	N
3138	NA	NM	0	1	4yo	Train	N	N	No contact	N
2881	NA	F	0	1	3yo	Train	N	N	Contact- message	N
2885	NA	F	1	1	UR	Train	N	N	Contact- message	N
2886	NA	NM	1	1	UR	Train	N	N	Contact- message	N
2889	NA	F	0	1	3yo	Train	N	N	Contact- message	N
2890	NA	F	1	1	UR	Train	N	N	Contact- message	N
2895	NA	NM	0	1	3yo	Train	N	N	Contact- message	N
2897	NA	F	0	1	3yo	Train	N	N	Contact- message	N
2902	NA	F	0	1	UR	Train	N	N	Contact- message	N
3299	NA	F	1	1	2yo	Train	N	N	Opt out	N
3484	NA	NM	0	1	5+yo	Train	N	N	Contact- no message	N
2912	NA	F	0	1	2yo	Train	N	N	Contact- message	N
2617	NA	F	0	1	2yo	Train	N	N	Contact- message	N
3403	NA	NM	0	1	UR	Train	N	N	No contact	N
3304	NA	F	0	1	UR	Train	N	N	No contact	N
2418	NA	NM	0	1	4yo	Train	N	N	Email only	N
3487	NA	NM	0	1	4yo	Train	N	N	Contact- no message	N
3309	NA	NM	0	1	3yo	Train	N	N	No contact	N
2514	NA	F	0	1	UR	Train	N	N	Email only	N
3533	NA	NM	0	1	5+yo	Train	N	N	Will call back	N
2951	NA	NM	0	1	3yo	Train	N	N	Contact- message	N
3310	NA	NM	0	1	UR	Train	N	N	No contact	N
2515	NA	NM	0	1	UR	Train	N	N	Email only	N
2963	NA	F	0	1	3yo	Train	N	N	Contact- message	N
3383	NA	NM	0	1	3yo	Train	N	N	No contact	N
3535	NA	F	0	1	UR	Train	N	N	Will call back	N
2973	NA	F	0	1	3yo	Train	N	N	Contact- message	N
2980	NA	F	0	1	2yo	Train	N	N	Contact- message	N
2990	NA	NM	0	1	3yo	Train	N	N	Contact- message	N
2991	NA	NM	1	1	2yo	Train	N	N	Contact- message	N
2629	NA	F	0	1	3yo	Train	N	N	Contact- message	N
3321	NA	NM	1	1	UR	Train	N	N	No contact	N
2995	NA	M	0	1	2yo	Train	N	N	Contact- message	N
3460	NA	F	1	1	3yo	Train	Y	N	Contact- no message	N
3325	NA	F	0	1	UR	Train	N	N	Opt out	N
3001	NA	NM	1	1	UR	Train	N	N	Contact- message	N
3386	NA	F	1	1	3yo	Train	N	N	No contact	N
3005	NA	NM	0	1	3yo	Train	N	N	Contact- message	N
3413	NA	F	0	1	3yo	Train	N	N	No contact	N
3545	NA	F	0	1	3yo	Train	N	N	Will call back	N
3337	NA	F	0	1	3yo	Train	N	N	No contact	N
2640	NA	F	0	1	UR	Train	N	N	Contact- message	N
3374	NA	F	0	1	UR	UT	N	N	No contact	N
3375	NA	M	0	1	UR	UT	N	N	No contact	N
3064	NA	F	0	1	UR	UT	N	N	No contact	N
2394	NA	M	0	1	UR	UT	N	N	Email only	N
3391	NA	M	0	1	UR	UT	N	N	No contact	N
3067	NA	F	0	1	UR	UT	N	N	No contact	N
3357	NA	NM	0	1	UR	UT	N	N	Will call back	N
2448	NA	M	0	1	UR	UT	N	N	Email only	N
3422	NA	F	0	1	UR	UT	N	N	Contact- no message	N
2692	NA	M	0	1	UR	UT	N	N	Contact- message	N
3074	NA	M	0	1	UR	UT	N	N	No contact	N
3077	NA	F	0	1	UR	UT	N	N	No contact	N
3078	NA	NM	0	1	UR	UT	N	N	No contact	N
2398	NA	F	0	1	UR	UT	N	N	Email only	N
3346	NA	F	0	1	UR	UT	N	N	Will call back	N
3392	NA	M	1	1	UR	UT	N	N	No contact	N
3393	NA	F	0	1	UR	UT	N	N	No contact	N
3394	NA	M	1	1	UR	UT	N	N	No contact	N
3085	NA	M	0	1	UR	UT	N	N	No contact	N
3088	NA	M	0	1	UR	UT	N	N	No contact	N
2728	NA	F	0	1	UR	UT	N	N	Contact- message	N
2458	NA	F	1	1	UR	UT	N	N	Email only	N
2750	NA	F	0	1	UR	UT	N	N	Contact- message	N
[truncated: 1,168 more rows]
